# Supplementary material for: What is good grief support? Exploring the actors and actions in social support after traumatic grief
Source: PLoS One. 2021 May 27;16(5):e0252324. doi: 10.1371/journal.pone.0252324 (PMC8158955; doi:10.1371/journal.pone.0252324)
Supplement: S1 Data — (XLSX) [file pone.0252324.s002.xlsx]

## Sheet: Sheet0
DistributionChannel	UserLanguage	Q2	Q4	Q5	Q6	Q7	Q8	Q9	Q10	Q10_7_TEXT	Q11	Q12	Q13	Q14	Q15	Q16	Q17	Q18	Q18_8_TEXT	Q19	Q20	Q20_8_TEXT	Q21	Q22	Q23	Q24_1	Q24_2	Q24_3	Q24_4	Q24_5	Q24_6	Q24_7	Q24_8	Q24_9	Q25_1	Q25_2	Q25_3	Q25_4	Q25_5	Q25_6	Q25_7	Q25_8	Q25_9	Q29	Q30	Q31	Q32	Q33	Q34
Distribution Channel	User Language	Are you	What is your ethnic heritage?	What is your highest education level?	What is your general household annual income?	What is the name of your loved one who died?	What is your relationship to the person who died?	When did he or she die?	What was your loved one's cause of death? - Selected Choice	What was your loved one's cause of death? - Other - Text	Age of your loved one at the time of his or her death?	Are you currently taking any medications?	What kinds of medications are you currently taking?	This next question is two part. Please list the names of your medications and how long you've been taking them:	What is your partner status?	How do you feel your social support has been since your loved one died?	What does social support mean to you?	Who has provided excellent or good support for you in your grief? - Selected Choice	Who has provided excellent or good support for you in your grief? - Other - Text	What kinds of actions or responses felt supportive to you?	Who has failed to provide excellent or good support for you? - Selected Choice	Who has failed to provide excellent or good support for you? - Other - Text	What kinds of actions or responses felt unsupportive to you?	In what places (or spaces) do you feel most supported and why?	How might others in your social support system do better to help you?	If applicable in each category, how satisfied are you with the crisis care you received during the initial period after your loss from these groups? - Nursing staff	If applicable in each category, how satisfied are you with the crisis care you received during the initial period after your loss from these groups? - Physicians	If applicable in each category, how satisfied are you with the crisis care you received during the initial period after your loss from these groups? - Hospital social worker	If applicable in each category, how satisfied are you with the crisis care you received during the initial period after your loss from these groups? - Funeral staff	If applicable in each category, how satisfied are you with the crisis care you received during the initial period after your loss from these groups? - Faith leaders	If applicable in each category, how satisfied are you with the crisis care you received during the initial period after your loss from these groups? - First responders/paramedics	If applicable in each category, how satisfied are you with the crisis care you received during the initial period after your loss from these groups? - Crisis response teams	If applicable in each category, how satisfied are you with the crisis care you received during the initial period after your loss from these groups? - Hospice workers	If applicable in each category, how satisfied are you with the crisis care you received during the initial period after your loss from these groups? - Law enforcement	If applicable in each category, how satisfied are you with the social support since your loss that you have received from any of these groups? - Counselors or therapists	If applicable in each category, how satisfied are you with the social support since your loss that you have received from any of these groups? - Faith leaders	If applicable in each category, how satisfied are you with the social support since your loss that you have received from any of these groups? - Family	If applicable in each category, how satisfied are you with the social support since your loss that you have received from any of these groups? - Friends	If applicable in each category, how satisfied are you with the social support since your loss that you have received from any of these groups? - Neighbors/community	If applicable in each category, how satisfied are you with the social support since your loss that you have received from any of these groups? - Online grief groups	If applicable in each category, how satisfied are you with the social support since your loss that you have received from any of these groups? - In person grief groups	If applicable in each category, how satisfied are you with the social support since your loss that you have received from any of these groups? - Colleagues	If applicable in each category, how satisfied are you with the social support since your loss that you have received from any of these groups? - Pets/animals	The next set of questions specifically explores your social support experiences. If I wanted to visit my loved one at the cemetery, I would have a hard time finding someone to go with me.	I feel there is no one with whom I can share my most private worries and fears.	When I'm intensely grieving, I can easily find someone to help me with my daily chores.	There's someone I can turn to for advice if problems arise in my family.	If I decided one afternoon that I needed company, I could easily find someone to spend time with me.	When I need support dealing with grief, I know someone I can turn to.
anonymous	EN	Female	White	Professional degree	$90,000 - $99,999	Theo	My child	More than 5 years ago	Illness or disease		Stillborn to 3	No			Married	Good	Friends, support group, some family who listen to his story, who do not spout platitudes, who are loving and who support or at the least, tolerate my ongoing grief	Friends,Neighbors,Support groups		non-judgmental listening, affirming my experiences and feelings, sharing their own grief and ways he touched their lives	Family,Colleagues,Faith community,Neighbors,Counselors/therapists		Judging my grief, telling me they are tired of hearing it, facial expressions indicating irritation, annoyance, comparing grief of the deaths of others, saying "I can't imagine," failing to acknowledge death days, birthdays, him at other holidays, indicating by words, silence, or actions that they are tired of my grief and tired of hearing about him or grief	Support groups, with other bereaved parents, with my husband--shared experiences, non-judgment, I feel the most able to be myself fully which includes being a bereaved parent	Accept my grief, accept that his death and continued absence is as ongoing a part of my life as every other part of my life	Extremely satisfied	Extremely satisfied	Extremely satisfied	Moderately satisfied	Moderately dissatisfied			Extremely satisfied		Moderately dissatisfied	Moderately dissatisfied	Moderately dissatisfied	Adequately satisfied	Adequately satisfied	Extremely satisfied	Moderately satisfied	Adequately satisfied	Adequately satisfied	Probably false	Definitely false	Probably false	Probably true	Probably true	Definitely true
anonymous	EN	Female	White	Professional degree	$40,000 - $49,999	Barb	My sibling	Within the last year	Homicide		56-70	No			Single	Adequate	family, friends, co-workers	Friends		My friends gave me a gift card for massages and also welcomed me to their homes to get away for a while	Family		made me feel guilty for trying to take care of myself instead of concentrating on others	mostly one on one.....because I feel heard more	My daughters can limit the support (emotionally and financially) that they expect from me.		Extremely satisfied		Extremely satisfied	Adequately satisfied				Extremely satisfied	Moderately satisfied	Moderately dissatisfied	Moderately dissatisfied	Extremely satisfied		Adequately satisfied		Moderately satisfied	Moderately satisfied		Probably false	Definitely false	Probably false	Probably true	Probably true
anonymous	EN	Female	White	Professional degree	$100,000 - $149,999	Kade Riefenberg	My child	More than 5 years ago	Accident		18-24	Yes		For osteoporosis: Alendronate Sodium	Married	Good	In general, social support means family, friends, and community involvement and care.upport.	Family,Friends,Colleagues,Support groups,Counselors/therapists		Family and friends showing up to gatherings, such as birthday and death anniversary gatherings. Family and friends texting and checking in on me. Family and friends mentioning Kade's name. Grief support friends offering support at meetings.	Faith community,Other	I was surprised that the pastor who oversaw my sons funeral never checked in on us.	Very early on, just after funeral, friends didn't come by, and my mom and I we're alone at home not knowing what to do with ourselves. She said, Where is everybody? And that summed up that early time. Friends not understanding the gravity of the situation. One friend declining to come to my son's grave unveiling because it was too cold. Another friend saying she would volunteer but not come to a …	I have received lots of support from my local Compassionate Friends chapter. It happens to be a strong cohesive chapter. My grief therapist has been amazing. She is a fellow in thanatology from ADEC. I'm glad my mom knew to call the grief Center for a good Referral List. I shudder to think who I could have gotten, and the messages I might have received, had she not done that. My son's young adult…	Coming to my Gatherings when they are invited. Reach out to me more often. Ask me more questions about my grief experience. Offer Kade photos, stories, and thoughts more often.				Extremely satisfied	Extremely satisfied				Adequately satisfied	Extremely satisfied	Extremely dissatisfied	Moderately satisfied	Moderately satisfied	Moderately dissatisfied	Moderately satisfied	Extremely satisfied	Moderately satisfied		Probably true	Definitely false	Probably true	Definitely true	Probably true	Probably true
anonymous	EN	Female	White	2 year degree	$100,000 - $149,999	Kaitlin Doody	My child	More than 5 years ago	Other		25-40	Yes	Psychiatric (i.e. antidepressants, sleep aids, anti-anxiety meds, antipsychotics),Heart medications,Thyroid	Lexapro 10 years, Synthroid 12 years, atenenol 20 years	Married	Very poor	Phone calls. Cards. Speaking about my child.	Support groups,Counselors/therapists		Support groups have been most helpful knowing there were others who truly understand.	Family,Friends		Lack of comfort. Only my sister has been supportive by talking about my daughter. All other family members and friends seemingly disappeared.	Support groups...only place I am safe to be real about the pain of losing my daughter.	Don’t even know anymore. After 51/2 years I am shutting down .	Extremely dissatisfied	Extremely dissatisfied		Adequately satisfied		Extremely dissatisfied			Extremely dissatisfied	Moderately satisfied		Extremely dissatisfied	Extremely dissatisfied		Extremely satisfied	Extremely satisfied			Probably true	Definitely true	Definitely false	Definitely false	Definitely false	Definitely false
anonymous	EN	Female	White	Some college	$80,000 - $89,999	Frances Marie	My child	1-3 years ago	Perinatal death related causes		Stillborn to 3	No			Married	Adequate	Being able to talk openly about my daughter and have others do the same with us	Family,Friends,Faith community,Support groups,Counselors/therapists		Tokens of remembrance, openness and trusting our grieving process	Family,Friends		Abandonment of friends because of discomfort, “angel baby” and “everything happens for a reason” comments, refusal to talk about her, especially by family, trying to prescribe what will help us when we’ve already been very clear in our expectations	With other loss families, outdoors with husband and kids, church	Be more open and acknowledge that she is just as important to us as our living children	Extremely satisfied	Moderately satisfied		Extremely satisfied	Moderately satisfied					Moderately satisfied	Moderately satisfied	Moderately dissatisfied	Moderately satisfied	Extremely dissatisfied	Adequately satisfied	Extremely satisfied		Extremely satisfied	Definitely false	Definitely false	Probably true	Definitely true	Probably true	Definitely true
anonymous	EN	Female	White	4 year degree	$60,000 - $69,999	Gabriel	My child	1-3 years ago	Homicide		18-24	Yes	Psychiatric (i.e. antidepressants, sleep aids, anti-anxiety meds, antipsychotics),Cholesterol lowering medications	Lipitor 15 yrs, 4 blood pressure medications 20 yrs, nexium 5 yrs, cymbalta 10 years, Ambien, Xanax, medicinal THC 2 yrs	Married	Poor	Having others willing to be with my husband and I and wanting to either talk about Gabe or listen and be ok with bearing witness to our pain.	Support groups,Counselors/therapists,Other	Gabe’s young friends	Talking to me about Gabe. Making a charitable donation in his name ( which tells me they have not forgotten him.) ANYONE doing ANYTHING that lets me know they are thinking of Gabe.	Family,Friends,Neighbors		Walking away from us when they see us. Changing the subject. Insisting I need to get out of the house because they miss the “old” me. Wanting me to participate in social events or visiting in the same way I did before Gabe was murdered. Not understanding I am forever changed.	I am safe at home. But I have become a recluse. I am totally supported in any way I need by my therapist for 1 hour a week. I hour a week, even 2+ years after, is NOT ENOUGH! When Gabe’s young friends come to visit or I run into them in a store, it is wonderful. These kids are now 20 years old and they tell me things about Gabe that I did not know. We laugh at teenage shenanigans. They are not as…	Talk to me about Gabe. Give him, and me, time. SAY HIS NAME. He existed.	Moderately satisfied	Moderately satisfied	Adequately satisfied	Adequately satisfied					Moderately satisfied	Extremely satisfied		Moderately dissatisfied	Extremely dissatisfied	Moderately dissatisfied	Moderately satisfied	Extremely satisfied		Extremely satisfied	Definitely true	Definitely false	Definitely true	Probably true	Definitely false	Definitely false
anonymous	EN	Female	White	2 year degree	$90,000 - $99,999	Olivia	My child	1-3 years ago	Illness or disease		3-11	Yes	Psychiatric (i.e. antidepressants, sleep aids, anti-anxiety meds, antipsychotics),Thyroid,Cholesterol lowering medications	Prozac - 1 yr, Synthroid- 12 yr, Zantac - 1 yr	Married	Poor	Others being kind and understanding when I'm having my bad days.	Other	My son	Hugs, love, and a good ear	Family,Friends,Colleagues,Neighbors		Not understanding, listening	My home with my son.	Listen, understand, and care	Extremely satisfied	Extremely satisfied			Extremely satisfied					Moderately satisfied		Moderately dissatisfied	Moderately dissatisfied	Moderately dissatisfied			Extremely dissatisfied		Definitely true	Definitely true	Definitely false	Definitely false	Definitely false	Definitely false
anonymous	EN	Female	White	Professional degree	$50,000 - $59,999	Joan Worth	My parent	1-3 years ago	Suicide		Over 70	Yes	Cholesterol lowering medications	Crestor 10 mg; one year	Divorced	Excellent	understanding friends and family who are willing to let me grieve. Also friends I've met through grief group. I did not at all like the suicide survivor support group, however, because one person in the group dominated the meetings and the facilitator either could not or would not redirect the conversation effectively.	Family,Friends,Faith community,Support groups,Counselors/therapists		hugs, being there and not talking, allowing me to cry, yoga grief group and classes, therapist who listened and also told me that I'm not at fault. I also consulted a medium and a shaman, both of whom were powerful and comforting and supportive.	Colleagues,Support groups		I was laid off from my job of four years shortly after my mother's death. I believe it had to do with the fact that I took time off (without pay) earlier in the year to help her through her depression. After her suicide, I was not supported at work at all.	My garden - I can lose myself in gardening. Hiking because I used to hike with my mother. Mountain biking because I am in the present 100% when i'm mountain biking. My house because I am able to retreat from the world there. My yoga classes because it's safe and soft and quiet.	My former workplace was awful. The HR representative informed me that I could take three days of bereavement leave and that I had used up my vacation days. It would have been better to just let me take the time I needed, perhaps helping me take short-term disability if that was available to me (I think it should have been brought up as it was one of my benefits) and also help me figure out how I …		Moderately dissatisfied	Moderately dissatisfied	Extremely satisfied	Extremely satisfied	Extremely dissatisfied			Moderately dissatisfied	Extremely satisfied	Extremely satisfied	Extremely satisfied	Extremely satisfied	Adequately satisfied	Moderately satisfied	Extremely satisfied	Extremely dissatisfied	Extremely satisfied	Definitely false	Definitely false	Definitely true	Probably true	Definitely true	Definitely true
anonymous	EN	Female	White	Some college	$30,000 - $39,999	Joseph	My spouse/partner	Within the last year	Illness or disease		56-70	Yes	Psychiatric (i.e. antidepressants, sleep aids, anti-anxiety meds, antipsychotics),Thyroid,Cholesterol lowering medications		Widowed	Adequate	People who are there for you when you need them	Family,Colleagues,Counselors/therapists		Just being there			You will get over it.	My home		Extremely satisfied	Adequately satisfied	Extremely dissatisfied	Extremely satisfied	Moderately dissatisfied			Moderately dissatisfied		Extremely satisfied	Moderately dissatisfied	Extremely satisfied		Adequately satisfied			Adequately satisfied	Extremely satisfied	Probably false	Probably false	Probably true	Probably false	Probably false	Probably true
anonymous	EN	Female	White	Professional degree	More than $150,000	Dylan	My child	1-3 years ago	Other	Choking Game	18-24	Yes	Psychiatric (i.e. antidepressants, sleep aids, anti-anxiety meds, antipsychotics),Thyroid	Aderall 30 mg twice a day, Lorazepam 2mg up to three times a day, Levothyroxine 125mcg every day (5 yrs), Clonazepam at night, Trazodone to sleep, Fluoxetine 80 mg . Since Dylan died all the prescriptions except levothyroxine are new. I also have been taking Fluoxetine 40 mg for years	Partnered	Adequate	Being with others who have lost children	Support groups,Counselors/therapists		Acknowledgement of my deep grief. Working through with yoga and self-compassion	Family,Friends,Colleagues,Faith community,Neighbors		Not calling or acknowledging my grief pain	MISS Group: Mom’s who have lost kids are comforting to me	I just don’t know		Extremely dissatisfied		Extremely satisfied	Adequately satisfied	Extremely dissatisfied			Extremely dissatisfied	Moderately satisfied	Moderately satisfied	Moderately dissatisfied	Extremely dissatisfied	Adequately satisfied		Adequately satisfied	Adequately satisfied	Extremely satisfied	Definitely false	Definitely false	Definitely false	Probably true	Probably false	Probably true
anonymous	EN	Male	White	Some college	$100,000 - $149,999	Max & Bodhi
anonymous	EN	Female	White	Professional degree	$90,000 - $99,999	Tony	My spouse/partner	More than 5 years ago	Suicide		25-40	No			Divorced	Poor	Support of family, friends, and community	Friends		Just listening	Family,Colleagues,Neighbors,Counselors/therapists		Telling me I will fall in love again, I am strong, I will get past this, are you done grieving yet because its been over a year, you will find a new Dad for your son.	Suicide support groups because the people there understood me	By listening and allowing me to feel how I feel.				Adequately satisfied	Moderately dissatisfied	Extremely dissatisfied	Extremely dissatisfied		Extremely dissatisfied	Moderately dissatisfied	Moderately dissatisfied	Moderately dissatisfied	Adequately satisfied	Extremely dissatisfied	Adequately satisfied	Extremely satisfied	Extremely dissatisfied	Moderately satisfied	Definitely true	Definitely true	Definitely false	Definitely false	Probably true	Probably true
anonymous	EN	Female	Black or African American	Professional degree	$90,000 - $99,999	Henry Stewart	My parent	Within the last year	Illness or disease		Over 70	Yes	Psychiatric (i.e. antidepressants, sleep aids, anti-anxiety meds, antipsychotics)	Effexor xr 3 yrs trazadone 5 yrs	Married	Good	My friends and husband check on my daily, give me a space to talk and cry and be me.	Friends,Counselors/therapists		Making go out, helping keep a routine	Family		Harassing about the will. Calling for money not to check on me. Not attending the funeral	At home and my counselor's office	Be more consistent	Extremely satisfied	Adequately satisfied		Adequately satisfied	Adequately satisfied					Extremely satisfied	Moderately satisfied	Extremely dissatisfied	Extremely satisfied				Adequately satisfied		Definitely false	Definitely false	Definitely true	Definitely true	Probably true	Probably true
anonymous	EN	Female	White	Professional degree	$50,000 - $59,999	Will	My child	1-3 years ago	Other	accidental overdose	18-24	No			Married	Very poor	family, friends, co-workers, neighbors	Support groups		reading about the afterlife, yoga, adopting a sober, clean life	Family,Friends,Colleagues,Neighbors		avoidance	online support groups, sharing with other bereaved parents		Extremely dissatisfied	Extremely dissatisfied		Adequately satisfied	Moderately dissatisfied	Moderately dissatisfied			Moderately satisfied	Moderately satisfied	Moderately satisfied	Moderately dissatisfied	Extremely dissatisfied	Extremely dissatisfied	Extremely satisfied	Moderately satisfied	Extremely dissatisfied	Extremely satisfied	Definitely true	Probably true	Definitely true	Definitely false	Probably false	Probably true
anonymous	EN	Female	White	Some college	$50,000 - $59,999	Grant Harrison Meyers	My child	3-5 years ago	Other	An infection found in his autopsy. The cause listed is Multifocal Lymphocytic Myocarditis	18-24	No			Married	Poor	Acceptance, acknowledgement, recognition & understanding of the grief process.	Other	The Compassionate Friends & my spouse	Allowing my feelings to be what they are. Silent support. Accepting that grief is not linear & that I have no control over the emotions caused by grief. Compassion.	Colleagues		Judgments. Expectations for me to “move on” or to be “over it”. Impatience. Mocking. Unkindness.	Home. Social Media. Local support group. Therapist.	Listen. To not try to fix it. Patience.	Extremely satisfied	Adequately satisfied		Extremely satisfied	Adequately satisfied	Adequately satisfied			Adequately satisfied	Extremely satisfied	Moderately dissatisfied	Adequately satisfied	Adequately satisfied	Moderately dissatisfied	Extremely satisfied	Extremely satisfied	Extremely dissatisfied	Extremely satisfied	Definitely false	Definitely false	Probably true	Definitely true	Definitely true	Definitely true
anonymous	EN	Female	White	4 year degree	$100,000 - $149,999	Rich	My spouse/partner	1-3 years ago	Other		56-70	Yes	Psychiatric (i.e. antidepressants, sleep aids, anti-anxiety meds, antipsychotics)	Lexapro	Widowed	Good	Friends and family stepped up, stayed present without demands. Employers were sensitive.	Family,Friends,Colleagues		Stories from other survivors, people allowing me to cry.	Friends		Former friends whole were absent and left me.	Nature-- bigger than me beautiful and good, there must be some kind of God, somewhere.	I have been very fortunate, no issues here. I am grateful.	Extremely dissatisfied	Extremely dissatisfied		Extremely satisfied		Moderately dissatisfied			Moderately satisfied	Adequately satisfied		Extremely satisfied	Extremely satisfied	Moderately satisfied	Adequately satisfied	Adequately satisfied	Adequately satisfied	Extremely satisfied	Definitely false	Definitely false	Probably true	Probably true	Probably true	Probably true
anonymous	EN	Female	Other	4 year degree	More than $150,000	Rhyland Alexander	My child	Within the last year	Perinatal death related causes		Stillborn to 3	No			Married	Adequate	Checking in, offering to help with tasks, talking about my child, understanding I will forever grieve my son, understanding I will never be the same and this new life is different and I am forever changed and scared. Making space and time for me	Colleagues,Support groups,Counselors/therapists		My best friend flying out to be with me, people using his name and acknowledging him, allowing me the time and space to talk about and grieve my son, honoring him with acts of kindness, including him in the holidays, purchasing Christmas ornaments as that was his intended due date	Family,Friends,Colleagues		You’re still young, you can have more kids, what happened to you won’t happen again, it was meant to be	Support groups because they have walked in my shoes and understand the immense pain	Not abandon me or forget about my son	Extremely satisfied	Extremely satisfied	Moderately satisfied	Extremely satisfied	Extremely satisfied	Extremely satisfied	Extremely satisfied			Moderately satisfied		Adequately satisfied	Adequately satisfied			Moderately satisfied	Adequately satisfied		Probably false	Probably false	Probably false	Probably true	Definitely false	Probably true
anonymous	EN	Female	White	Professional degree	$40,000 - $49,999	Daniel	My child	1-3 years ago	Accident		12-17	Yes	Psychiatric (i.e. antidepressants, sleep aids, anti-anxiety meds, antipsychotics)	Citalopram 20mg, since 2009	Married	Excellent	People who are available and willing to simply listen and let me "be".	Family,Friends,Neighbors,Support groups,Counselors/therapists,Other	Some facebook groups	Being available week after week to walk and chat, gifts from neighbours of homemade cakes				Bereaved parents group - everyone just "gets it"		Extremely satisfied	Extremely satisfied		Extremely satisfied	Moderately satisfied	Extremely satisfied		Extremely satisfied	Moderately satisfied	Extremely satisfied		Moderately satisfied	Extremely satisfied	Extremely satisfied	Adequately satisfied	Extremely satisfied		Extremely satisfied	Definitely false	Probably false	Definitely false	Probably false	Probably true	Probably true
anonymous	EN	Female	Other	High school graduate	$20,000 - $29,999	Leland, Johnny	My child	3-5 years ago	Accident		18-24	No			Married	Excellent	Someone around to talk to, to listen to just be there	Family,Friends,Neighbors,Support groups		Listening, saying my sons ,brothers mothers and nieces names. Bring outside in the beauty and solitude of nature	Other	Some friends were not supportive	Stupid platitudes, repeatedly telling me to do things I obviously did'nt want to do.	Outside in nature. In my home.	Mention my loved names, talk about them. Acknowledge my love ones.	Extremely satisfied	Moderately dissatisfied	Extremely satisfied	Extremely satisfied		Moderately dissatisfied	Extremely satisfied		Extremely satisfied			Extremely satisfied	Extremely satisfied	Extremely satisfied	Extremely satisfied	Moderately satisfied		Extremely satisfied	Definitely false	Definitely false	Probably true	Definitely true	Probably true	Definitely true
anonymous	EN	Female	White	4 year degree	$20,000 - $29,999	Ronnie	My child	1-3 years ago	Illness or disease		41-55	No			Divorced	Excellent	People who call or text to check on me. People who allow me to talk about my son. People who understand that I am fundamentally changed and that child death isnt something you ever "get past."	Family,Friends,Neighbors,Support groups		Just listening. No suggestions...this paon willbe with me until I die and they cant help sith that, even though they want to help.	Other		This aueation is not applucable to me....the support I have received has been excellent.			Extremely satisfied	Extremely satisfied	Adequately satisfied	Extremely satisfied	Extremely satisfied			Extremely satisfied				Extremely satisfied	Extremely satisfied	Extremely satisfied	Extremely satisfied			Extremely satisfied	Definitely false	Definitely false	Definitely true	Definitely false	Definitely true	Definitely true
anonymous	EN	Female	White	High school graduate	$30,000 - $39,999	Arthur Whitehead	My spouse/partner	3-5 years ago	Illness or disease		56-70	No			Widowed	Very poor	Someone to talk too	Friends		Been included	Family,Neighbors		The 'Call me if you need anything'		Be more comfortable here about loss	Moderately satisfied	Adequately satisfied		Moderately satisfied				Extremely satisfied				Moderately dissatisfied		Extremely dissatisfied	Moderately satisfied	Adequately satisfied		Extremely satisfied	Definitely true	Definitely true	Probably false	Probably false	Probably false	Probably false
anonymous	EN	Female	White	High school graduate		Ryan	My child	1-3 years ago	Accident		18-24	No			Married	Good	Helps to talk	Family,Friends,Colleagues,Support groups		Feeling i can always talk about Ryan	Friends		Hurtful words	With other mums because they get it	Not try to hurry my grieving	Extremely dissatisfied		Extremely dissatisfied							Moderately dissatisfied		Extremely satisfied			Moderately satisfied	Moderately satisfied	Moderately satisfied	Extremely satisfied	Definitely false	Definitely false	Probably true	Definitely true	Definitely true	Definitely true
anonymous	EN	Female	White	Professional degree	$40,000 - $49,999	Alexander and Katelynne	My child	More than 5 years ago	Unknown/undetermined		Stillborn to 3	Yes	Psychiatric (i.e. antidepressants, sleep aids, anti-anxiety meds, antipsychotics)	Lexapro	Divorced	Excellent	My friends and family have been very caring. Ive also made new friends in grief circles.	Family,Friends,Faith community,Support groups		Talking, listening, remembering anniversaries	Friends,Colleagues,Counselors/therapists		Distancing themselves from me. Failing to mention them by name.	My home, with friends who are also bereaved. Church	Just say their names. Call to say they are thinking of them.	Moderately satisfied	Moderately dissatisfied		Adequately satisfied	Extremely satisfied					Moderately dissatisfied	Extremely satisfied	Moderately satisfied	Moderately satisfied	Adequately satisfied		Extremely satisfied	Moderately dissatisfied	Extremely satisfied	Definitely false	Definitely false	Probably true	Definitely true	Probably true	Definitely true
anonymous	EN	Female	White	4 year degree	$70,000 - $79,999	Garrett	My spouse/partner	Within the last year	Illness or disease		25-40	No			Widowed	Good	I really need people to be around when I have the energy/capacity for it, and not be around when I’m not. Beyond that I need people who are able to be ok with my being NOT ok- they don’t have to necessarily be comfortable with it at first (if ever), but I need them to show me they value me enough to sit with me in my pain anyway.	Family,Friends,Neighbors,Other	The school communities at my kids’ public schools have been incredible for all of us.	It’s always nice when people bring groceries and the like, but for me it feels best when people are able to pick up on the subtle (and sometimes not so subtle) cues that I need a hug, or I need space, or they express that they’re a safe place for me to land when I’m upside down and then go on to demonstrate that. I appreciate texts to check in, but phone calls are even better from the right peopl…	Family		I try to view things through a lens of support, so even actions that are misguided can spark some kind of gratitude much of the time. BUT: I’m not good with the “fixers” as I’ve found that they are often looking for ways to make themselves feel better thus absolving them of any further responsibility to myself or my kids.	My home, mostly because it’s our space- familiar territory.	As much as I hate to admit it, I need to be a bit more coddled, maybe. A bit more doted upon. And I need them to recognize and help me resist my tendency to get stuck in the darkness without becoming stuck themselves. That’s a tall order.	Extremely satisfied	Adequately satisfied										Adequately satisfied	Extremely satisfied	Extremely satisfied	Moderately satisfied			Adequately satisfied	Probably false	Definitely true	Probably false	Probably true	Probably true	Probably true
anonymous	EN	Female	White	Professional degree	$40,000 - $49,999	Alex	My child	More than 5 years ago	Homicide		18-24	No			Divorced	Adequate	A lot but being a single mom I realize I am used to being selfsufficien	Family,Friends,Support groups		Listening, acknowledging my pain	Friends,Counselors/therapists		Some people dropped our friendship, avoided me	Nature outside plants and animals	Now, after 5 yrs, with practical matters that overwhelm me. In the beginning it would have also been applicable but then I also needed more emotional support.		Adequately satisfied		Moderately satisfied	Extremely dissatisfied				Adequately satisfied	Extremely dissatisfied		Adequately satisfied	Adequately satisfied	Moderately dissatisfied	Extremely satisfied			Extremely satisfied	Definitely true	Definitely false	Probably false	Probably true	Definitely false	Probably true
anonymous	EN	Female	White	4 year degree	More than $150,000	Charlotte Helen	My child	More than 5 years ago	Homicide		3-11	No			Married	Adequate	Having individuals that have the capacity to see you grieve without judgement. They are also able to accept the changes in your actions and reactions that are often different than before the one you loved died. Although we are fundamentally the same, the way we perceive the world and everything around us is very different. Our support system will notice these changes and good support will allow f…	Family,Friends,Support groups,Counselors/therapists,Other	other bereaved parents	Anyone who stuck around when emotions were high, relationships became complicated, and when I tried to push away. They persisted, stayed engaged, and listened.	Faith community,Neighbors		Neglecting to acknowledge my daughter. Trying to erase all reminders of what happened. Making it about themselves and hijacking our grief.	In my home. My yoga studio. Friends homes.	It would help if they were not afraid of me and ignored me. I also don't appreciate when people lie or try to diminish the violence of my daughters death. They are not honest about what happened to her and use terms like "passed" or "died suddenly". They are afraid of the word "murder". It is based in fear and to say what happened might make it real. It is hurtful because this is my daily reality…	Adequately satisfied	Extremely dissatisfied		Moderately satisfied	Moderately dissatisfied	Adequately satisfied	Extremely dissatisfied		Moderately satisfied	Moderately satisfied	Moderately dissatisfied	Moderately satisfied	Moderately satisfied	Extremely dissatisfied	Adequately satisfied	Moderately satisfied		Extremely satisfied	Probably false	Probably false	Probably true	Probably false	Probably true	Probably true
anonymous	EN	Female	White	Some college	$40,000 - $49,999	Julie	My child	3-5 years ago	Homicide		25-40	No			Divorced	Poor	Being allowed to talk about my daughter good or bad without feeling guilty or being told it’s to much.	Friends,Support groups		Always being there and understanding why I’m hurting	Family,Colleagues,Faith community,Neighbors		Family not wanting to here about my daughter because it hurts to much	At my therapy sessions and online groups	I’m not sure there is anything that can help me do better. I’m always aware of their pain too so I’m less apt to speak completely. Their pain hurts my heart as well.	Extremely dissatisfied	Extremely dissatisfied		Adequately satisfied				Extremely dissatisfied	Extremely dissatisfied			Moderately dissatisfied	Adequately satisfied	Extremely dissatisfied	Moderately satisfied	Moderately satisfied	Moderately dissatisfied	Extremely satisfied		Definitely true	Definitely false	Definitely false	Definitely false	Definitely false
anonymous	EN	Female	American Indian or Alaska Native	4 year degree	$90,000 - $99,999	Violet	My child	More than 5 years ago	Unknown/undetermined		Stillborn to 3	No			Partnered	Excellent	Social support has meant to me caring others that have sat with me in my grief without judgment or a need to fix.	Family,Friends,Colleagues,Support groups		Validation of my pain, acknowledgement of the gravity of my loss, not trying to fix things, understanding when things trigger my grief	Family,Friends,Colleagues,Faith community,Counselors/therapists		Trite cliches offered to fill space, a desire for me to hurry up and get over it, most responses that are faith based	support group, selah carefarm, with caring others that I have found, in nature	Understanding that grief is lifelong and that some sadness can not be fixed but must be carried.	Moderately satisfied	Adequately satisfied	Adequately satisfied	Extremely satisfied		Extremely satisfied	Extremely dissatisfied		Moderately satisfied	Moderately dissatisfied		Moderately dissatisfied	Adequately satisfied	Adequately satisfied	Adequately satisfied	Extremely satisfied	Adequately satisfied	Extremely satisfied	Definitely false	Definitely false	Probably true	Definitely true	Probably true	Definitely true
anonymous	EN	Female	White	Professional degree	$50,000 - $59,999	Stella Musacchio	My parent	More than 5 years ago	Illness or disease		56-70	No			Single	Very poor	Acceptance of my feelings, compassion and a willingness to help	Counselors/therapists		My therapists didn't make me feel wrong that I was still grieving my Mother after all these years, 37 to be exact. I felt validated in my love for her. Honestly just feeling understood was the most supportive.	Family,Friends,Other		Telling my that God has picked the chosen flowers, that she is still with me, that she wouldn't want me to be sad, that it is too long that I am grieving, that I need to heal and until I do, I can't move on	I fell supported with m therapists, Doc Cacciatore and Carolyn Moore. I fell supported by my dogs. Simple because the love is unconditional	If they would fucking shut up and just listen and hold space. I realize no none will replace my Mom and nor do I want anyone too. They can't she was one of a kind. If they would just allow me to express and honor what I feel.	Extremely satisfied			Extremely satisfied	Extremely dissatisfied					Extremely satisfied	Extremely dissatisfied	Extremely dissatisfied	Moderately dissatisfied	Adequately satisfied			Adequately satisfied	Extremely satisfied	Probably true	Probably true	Definitely false	Definitely false	Probably false	Probably true
anonymous	EN	Female	White	Professional degree		Gerhard	My spouse/partner	1-3 years ago	Other	Heart attack	41-55	Yes	Psychiatric (i.e. antidepressants, sleep aids, anti-anxiety meds, antipsychotics),Pain medications,Cholesterol lowering medications	Lexamil - 3 yrs; Aspavor - +/- 5 yrs; Celebrex - +/- 20 yrs	Widowed	Poor		Other	Fellow participants in Writing your Grief course	Acknowledgment, validation, not trying to fix me/not offering solutions, listening	Family,Friends		Trying to solution me out of my grief; not hearing me when I explain what kind of support I need; losing interest in my grief or ignoring it from the start; not mentioning my husband's name/not talking about him/being uncomfortable when I talk about him	Place - alone at home; Space - online with my community	Educate themselves and ask me what I need or how it is for me. I have no issue to talk about it!				Moderately satisfied						Adequately satisfied		Adequately satisfied	Adequately satisfied		Extremely satisfied		Adequately satisfied	Extremely satisfied		Probably false	Probably false	Definitely true	Probably true	Definitely false
anonymous	EN	Female	Other	Some college	$30,000 - $39,999	Felix
anonymous	EN	Female	White	Professional degree	$70,000 - $79,999	Richard	My child	3-5 years ago	Other		41-55	No			Partnered	Good	Having people who understand.	Friends		a call, someone to hike with,			The idea of moving on	On line and in grief group that I started	Listen	Extremely dissatisfied	Extremely dissatisfied	Extremely dissatisfied	Adequately satisfied								Extremely satisfied	Moderately satisfied	Adequately satisfied	Extremely satisfied	Extremely satisfied	Extremely dissatisfied		Definitely false	Definitely false	Probably false	Probably true	Definitely true	Definitely true
anonymous	EN	Female	White	2 year degree	$40,000 - $49,999	Roux Cai AND Toph Catori	My child	More than 5 years ago	Perinatal death related causes		Stillborn to 3	No			Married	Very poor	Being allowed to express myself, verbally or otherwise			Allowance to vocalize how it affects all aspects of my life	Family,Friends,Support groups,Counselors/therapists		Indifference, making light of the experiences, colloquial responses	Alone with my thoughts because those can be a myriad of things	Being more open minded	Extremely satisfied	Moderately satisfied		Extremely satisfied		Extremely dissatisfied	Extremely dissatisfied			Extremely dissatisfied		Adequately satisfied	Moderately dissatisfied	Extremely dissatisfied		Extremely dissatisfied		Extremely satisfied	Definitely true	Definitely true	Definitely false	Definitely false	Definitely false	Definitely false
anonymous	EN	Female	White	Professional degree	$80,000 - $89,999	Blake Karlowicz	My child	Within the last year	Illness or disease		25-40	No			Married	Good	Social support is people checking in, understanding a need when I don't understand my own needs, whether that be in inviting me out somewhere or sitting with me when I'm sad & not expecting me to be something I'm not. It is also the essential component to interrupt the negative consequences of suffering grief.	Family,Friends,Colleagues,Support groups,Other	Alternative Healers	Invitations, Phone Calls and Text Messages, Offers to Complete Tasks	Family,Colleagues		Lack of financial support from financially able family when strangers understood our need; Comments about God and Satan; Family not showing up for the Celebration of our son's life.	Facebook - son's friends as they miss him and I appreciate their remarks about him; Home - my husband quietly supports me	Bring me out of isolation; ask me if I want to participate (instead of assuming that I'm incapable due to my state of grief)	Extremely satisfied	Extremely satisfied	Adequately satisfied		Extremely satisfied				Extremely dissatisfied	Extremely satisfied	Extremely satisfied	Moderately dissatisfied	Extremely satisfied	Extremely satisfied	Extremely satisfied		Moderately satisfied	Extremely satisfied		Definitely false	Probably false	Definitely true	Probably true	Probably true
anonymous	EN	Female	White	Doctorate	$70,000 - $79,999	Caitlin	My child	More than 5 years ago	Perinatal death related causes		Stillborn to 3	No			Married	Adequate	People who listen and don't tell me how to feel or expect me to be who I was.	Family,Friends,Counselors/therapists		Listening. Validating my feelings. Avoiding telling me what to feel or think.	Family,Friends,Colleagues,Faith community,Neighbors,Support groups		Using platitudes of "God's Plan," "At least you didn't know her long," "I know how you feel; I just lost my dog," "No, matter what the most important thing is for you not to lose your faith," "you will never be OK," and so many other comments. The other most unsupported action was ignoring that my child even died.	Individual friends and some family are very supportive. They are still fine with talking about her and listening to me about my grief.	Listen more, and stop "shoulding" on me. Remember her dates and understand that when I remember her and talk about her, it's normal and good.	Moderately satisfied	Adequately satisfied	Extremely dissatisfied	Moderately satisfied	Extremely dissatisfied					Extremely satisfied	Extremely dissatisfied	Extremely satisfied	Moderately satisfied	Adequately satisfied	Moderately satisfied	Extremely satisfied	Adequately satisfied	Adequately satisfied	Probably false	Definitely false	Probably true	Definitely true	Probably true	Definitely true
anonymous	EN	Male	White	Some college	$50,000 - $59,999	Tammie Lynn Erwin	My child	More than 5 years ago	Homicide		18-24	Yes	Psychiatric (i.e. antidepressants, sleep aids, anti-anxiety meds, antipsychotics)	Zanax 2mg xr 5+years. Wellbutrin 300mg 2 years	Separated	Very poor	Understanding how grief affects me	Support groups,Counselors/therapists		Caring, understanding,compassion listening	Family,Friends,Faith community		Not wanting to talk about how I feel. My feelings were not important,	Homicide support group. Facebook support groups, one close friend from another country	Just listen, try to understand my feelings, have my feelings be important	Extremely dissatisfied	Extremely dissatisfied		Adequately satisfied	Extremely dissatisfied				Adequately satisfied	Extremely satisfied	Extremely dissatisfied	Extremely dissatisfied	Extremely dissatisfied		Extremely satisfied	Extremely satisfied	Extremely dissatisfied	Extremely satisfied	Definitely true	Probably false	Definitely true	Definitely true	Probably true	Probably true
anonymous	EN	Female	White	Professional degree	$100,000 - $149,999	Nathaniel	My child	More than 5 years ago	Accident		25-40	Yes	Heart medications,Cholesterol lowering medications	Amlodipine, atorvastatin. 10 years	Married	Good	Friends who dont ignore the ongoing reality of grieving; support and friendship of an extraordinary chaplain	Family,Friends,Other	Grief guru...thats the only way I can describe her	The space to feel what i feel on any given day; talking about Nat	Support groups,Other	I have tried a couple, with fair results	Telling me I'm doing well or other well-intentioned pats on the back.	Among my closest women friends	Recognize that when I pull away, I might need an invitation to connect, have coffee, whatever.				Moderately satisfied	Extremely satisfied				Moderately satisfied			Moderately satisfied	Extremely satisfied	Moderately satisfied	Moderately satisfied	Moderately dissatisfied	Adequately satisfied	Extremely satisfied	Definitely false	Definitely false	Probably true	Probably true	Probably true	Definitely true
anonymous	EN	Female	White	High school graduate	$60,000 - $69,999	Devin	My child	Within the last year	Suicide		18-24	Yes	Psychiatric (i.e. antidepressants, sleep aids, anti-anxiety meds, antipsychotics),Pain medications	Paxil, muscle relaxers	Married	Adequate	A lot	Family		Checking on me and my family	Friends,Colleagues,Neighbors		When people tell me they don’t believe in “that Theraphy crap”	My home it’s my safe zone	Talk to me	Extremely satisfied	Extremely satisfied		Extremely dissatisfied					Extremely dissatisfied	Extremely satisfied		Moderately satisfied	Adequately satisfied	Moderately dissatisfied					Definitely true	Definitely true	Definitely false	Definitely false	Definitely false	Definitely false
anonymous	EN	Female	White	Professional degree	$60,000 - $69,999	Traci Dalton	My parent	1-3 years ago	Illness or disease		41-55	No			Single	Adequate	People who reach out and can empathize to the feeling of loss	Friends,Counselors/therapists		Empathy, holding space	Family		It gets better, she's in a better place, other platitudes	Online - I feel that people tended to reach out when they understood.	Empathy. Don't say it gets better.		Adequately satisfied		Adequately satisfied	Moderately dissatisfied	Moderately dissatisfied		Extremely dissatisfied	Moderately dissatisfied	Moderately satisfied	Moderately dissatisfied	Adequately satisfied	Adequately satisfied	Moderately dissatisfied	Moderately satisfied		Moderately satisfied	Extremely satisfied		Probably true	Definitely false	Probably false	Probably true	Probably true
anonymous	EN	Female	Black or African American	Doctorate	$60,000 - $69,999	John	My spouse/partner	3-5 years ago	Illness or disease		Over 70	Yes	Pain medications,Thyroid	Lorsartan-4 Years, armour thyroid- 10 years	Widowed	Poor	Personal people encouraging me, being available when needed	Friends,Faith community,Other	FB online widow groups	Calling me, texting me, sending cards, praying for me	Friends,Faith community,Counselors/therapists		Withdrawal, less contact, no calls or personal interactions, no invitations	Online. The widows group provide a safe place to share, cry and be understood	Ask what I needed. Just be present and not try to fix things	Extremely dissatisfied	Extremely dissatisfied		Adequately satisfied	Moderately dissatisfied	Extremely dissatisfied					Moderately dissatisfied	Moderately dissatisfied	Moderately dissatisfied	Extremely dissatisfied	Moderately satisfied	Moderately dissatisfied	Moderately dissatisfied			Probably true	Definitely false	Definitely false	Probably true	Definitely false
anonymous	EN	Female	White	4 year degree	$10,000 - $19,999	Dan	My spouse/partner	3-5 years ago	Other	Siezure	25-40	Yes	Psychiatric (i.e. antidepressants, sleep aids, anti-anxiety meds, antipsychotics)	Prozac 4 years	Widowed	Excellent	Any support from anyone	Family,Friends,Support groups,Counselors/therapists		Talking. Helping take care of my child. Helping with household chores. Not pressuring me to do things	Friends,Neighbors		Platitudes. Saying let me know if you need anything and then not following through. Giving advice	Home. At my in laws house. I felt safe there	Stick around for the long hall. Do more practical help things like mow the lawn watch the kid do the dishes. Bring meals				Moderately dissatisfied	Extremely satisfied	Adequately satisfied	Moderately dissatisfied		Moderately dissatisfied	Extremely satisfied	Extremely satisfied	Extremely satisfied	Extremely satisfied	Adequately satisfied	Extremely satisfied	Extremely satisfied		Extremely satisfied	Definitely false	Probably false	Definitely false	Probably true	Probably false	Probably true
anonymous	EN	Non binary	White	Some college	$100,000 - $149,999	Georgia	My child	1-3 years ago	Accident		3-11	No			Married	Excellent	It meant my friends, family, colleagues and grief community were there for me in the ways I needed	Family,Friends,Colleagues,Neighbors,Support groups,Counselors/therapists		Allowing me to grieve in my way. Non interference. No burdening me with concern.	Family		Burdening me with their feelings and concern about my mental state	My online grief community	Accept me abs my grief				Extremely satisfied	Extremely satisfied	Moderately dissatisfied			Adequately satisfied	Extremely satisfied		Adequately satisfied	Extremely satisfied	Extremely satisfied	Extremely satisfied		Moderately satisfied	Extremely satisfied	Definitely false	Definitely false	Probably true	Definitely true	Definitely true	Definitely true
anonymous	EN	Female	White	4 year degree	$70,000 - $79,999	Matt	My spouse/partner	More than 5 years ago	Illness or disease		25-40	Yes	Psychiatric (i.e. antidepressants, sleep aids, anti-anxiety meds, antipsychotics),Thyroid		Married	Adequate		Family			Colleagues,Neighbors					Moderately satisfied	Moderately dissatisfied	Extremely satisfied									Moderately satisfied	Adequately satisfied	Moderately dissatisfied	Moderately satisfied		Moderately dissatisfied	Extremely satisfied	Probably true	Probably true	Definitely false	Definitely false	Probably false	Probably false
anonymous	EN	Female	White	4 year degree	$10,000 - $19,999	Mickey	My spouse/partner	3-5 years ago	Illness or disease		56-70	No			Widowed	Excellent	Family and friends available when I need them. They support what I am doing and how I am doing things since my husband died.	Family,Friends,Support groups,Counselors/therapists		Helping with funeral and memorial service as asked. Being available to talk and listen	Other	I am happy with the level of support recieved	N/A	Family. I don't feel like I need to dance around the question of what happened and that I am now a widow.	In general I think every one did the best they could.				Adequately satisfied						Extremely satisfied		Extremely satisfied	Moderately satisfied	Extremely satisfied	Extremely satisfied	Moderately satisfied				Probably false	Probably true	Probably true	Probably true	Definitely true
anonymous	EN	Female	White	Professional degree	$70,000 - $79,999	Felix and four little babies that we never met	My child	More than 5 years ago	Other	born too soon	Stillborn to 3	No			Married	Poor	It means the world to have people understand to have people not trying to fix me.	Support groups,Counselors/therapists		Telling me that my grief is valid, that my feelings are real. Basically just allowing me to be.	Family,Friends,Colleagues,Neighbors		All the "at leasts" I got to hear.	In my Internet support groups. Other bereaved parents just get what makes it so hard, and I don't have to explain myself. Also, I can help others there.	They could just accept that grief is not a one-year thing. that losing a child lasts a lifetime and changes who you are.	Extremely dissatisfied	Extremely dissatisfied		Extremely satisfied	Moderately satisfied					Moderately satisfied		Moderately dissatisfied	Moderately dissatisfied	Moderately dissatisfied	Extremely satisfied		Moderately dissatisfied	Extremely satisfied	Definitely false	Definitely false	Probably true	Probably true	Probably true	Definitely true
anonymous	EN	Female	White	Some college	$40,000 - $49,999	Sonny	My spouse/partner	1-3 years ago	Other	Heart attack	41-55	No			Widowed	Poor	Therapy	Family,Friends,Neighbors			Other	My partners family	Totally shunned by partners family	At home, where I feel at peace																			Extremely satisfied	Definitely false	Probably false	Probably false	Probably false	Probably true	Probably true
anonymous	EN	Female	White	Professional degree		Jim	My spouse/partner	1-3 years ago	Illness or disease		41-55	Yes	Psychiatric (i.e. antidepressants, sleep aids, anti-anxiety meds, antipsychotics)	Ambien - since Jim died (so 900 days give or take).	Married	Poor	People would check on me wo expectation, remember the particularly difficult days, say his name. Follow when they have offered to do something.	Friends,Colleagues,Counselors/therapists		People able and willing to just sit and acknowledge the fuckage. Texts to let me know I’m not forgotten. Ping for walks.	Family,Friends,Colleagues,Support groups		People who tried to tell me what I “need” to do. Responses that made it all about themselves/not really listening. Never saying his name. Failing to even acknowledge that he is gone. Complaints about ridiculous every day stuff (don’t get me started on women complaining about their husbands).	My therapist’s office. It’s the one place I never feel judged or ignored (even if I have to pay for it!)	Check in more often instead of telling me to call them. Remember/acknowledge that the 28th is a shitty day. Say his name. Tell stories/remembrances.	Extremely dissatisfied	Extremely dissatisfied	Extremely dissatisfied	Extremely dissatisfied	Adequately satisfied					Extremely satisfied	Adequately satisfied	Moderately dissatisfied	Moderately dissatisfied	Moderately dissatisfied	Extremely satisfied	Moderately dissatisfied	Adequately satisfied		Probably true	Definitely false	Probably false	Probably true	Probably false	Definitely true
anonymous	EN	Female	White	Some college	$10,000 - $19,999	Danielle mc laughlin	My child	1-3 years ago	Homicide		25-40	No			Widowed	Very poor		Other	Have no support																									Definitely true	Definitely true	Definitely false	Definitely false	Definitely false	Definitely false
anonymous	EN	Female	White	4 year degree	$50,000 - $59,999	Hannah and Jordan	My child	More than 5 years ago	Other		25-40	No			Divorced	Adequate	Friends who care	Friends		Always available	Neighbors		No feeling don’t really care	Talking to friends	Understand grief does not stop or go away	Extremely dissatisfied	Moderately dissatisfied	Extremely dissatisfied	Moderately satisfied					Extremely dissatisfied	Moderately dissatisfied	Extremely dissatisfied	Moderately satisfied	Extremely satisfied	Moderately dissatisfied	Extremely satisfied		Adequately satisfied	Extremely satisfied	Probably false	Definitely false	Probably true	Definitely true	Probably true	Definitely true
anonymous	EN	Female	White	Professional degree	$40,000 - $49,999	Jesse	My child	1-3 years ago	Perinatal death related causes		Stillborn to 3	No			Married	Adequate	Friends, neighbors, community who check in	Friends,Colleagues,Support groups		Talking/ support groups/ sone physical activity like walks or yoga, group therapy, music (being invited to participate!)	Family,Friends		Avoiding the topic of death/ his existence, telling me to “keep busy” or talking only about thsfuture	With other grief moms	Show up and talk	Moderately dissatisfied	Extremely dissatisfied	Extremely dissatisfied	Adequately satisfied						Moderately dissatisfied	Moderately dissatisfied	Extremely dissatisfied	Moderately satisfied	Moderately satisfied	Extremely satisfied	Extremely satisfied	Adequately satisfied	Moderately satisfied	Probably true	Probably false	Definitely false	Probably false	Probably true	Probably true
anonymous	EN	Female	White	4 year degree	More than $150,000	Trevor	My child	Within the last year	Suicide		18-24	No			Married	Good	Helps me to have people to talk to and share stories of my son	Family,Friends,Faith community,Support groups,Counselors/therapists		People willing to listen to my memories of my son	Family,Friends		Comments such as I only knew when he was younger and not since he went to college even though they’re close relations	My house Trev pictures there	Share stories of their kids too let me still be a proud mom of mine				Extremely satisfied	Extremely satisfied	Extremely satisfied	Extremely satisfied		Moderately satisfied	Moderately satisfied	Extremely satisfied	Moderately satisfied	Moderately satisfied		Moderately satisfied			Extremely satisfied	Definitely false	Definitely false	Definitely true	Definitely true	Definitely true	Definitely true
anonymous	EN	Female	White	Professional degree	$50,000 - $59,999	Eric	My spouse/partner	1-3 years ago	Illness or disease		41-55	Yes	Psychiatric (i.e. antidepressants, sleep aids, anti-anxiety meds, antipsychotics)	Ativan, PRN, 4 years	Widowed	Excellent	People who are available for both practical and emotional support	Family,Friends,Faith community,Neighbors,Support groups,Counselors/therapists		Listening without offering advice, offers and help AND follow through on those offers	Family,Friends		Not showing up for my children (family), not following through on offers of help, responding to requests for help with "yes, but ..."	Online support groups from others who are grieving + one friend IRL who is a widow because they truly understand, my father who is always available no matter what	Keep asking, keep showing up, realize there is no timeline to this	Extremely dissatisfied	Extremely dissatisfied		Moderately dissatisfied	Extremely satisfied	Moderately satisfied		Moderately satisfied		Extremely satisfied	Extremely satisfied	Moderately satisfied	Adequately satisfied	Extremely satisfied	Extremely satisfied			Extremely satisfied	Definitely false	Definitely false	Probably false	Definitely true	Probably true	Definitely true
anonymous	EN	Female	White	Some college	$100,000 - $149,999	Victoria Lynn Perez	My child	More than 5 years ago	Suicide		12-17	No			Married	Very poor	People to talk to and understand	Other	One friend	Reaching out, checking in	Family,Friends		Ignoring, abandonment	None	Check in , acknowledge grief	Adequately satisfied	Adequately satisfied		Moderately satisfied					Moderately dissatisfied	Moderately dissatisfied		Extremely dissatisfied	Extremely dissatisfied	Extremely dissatisfied	Moderately dissatisfied	Moderately dissatisfied		Adequately satisfied	Probably false	Definitely true	Definitely false	Definitely false	Definitely false	Probably true
anonymous	EN	Female	White	4 year degree	$100,000 - $149,999	Jack Joseph Lee	My child	More than 5 years ago	Unknown/undetermined		Stillborn to 3	No			Married	Poor	Non-judgmental empathy fro those around me	Other	Internet support group that I series out	Letting me talk / remember / grieve without lecturing or talking me what I should be doing with the grief / memory of my child.	Family		Simply not including my child in the family ‘count’... comments on how his photos should not be displayed	Within my own home with my spouse and subsequent child	Not tell me how to feel - but allow me to feel	Extremely dissatisfied	Extremely dissatisfied	Moderately dissatisfied	Extremely satisfied						Extremely dissatisfied		Moderately dissatisfied	Moderately dissatisfied		Extremely satisfied			Extremely satisfied	Probably false	Probably true	Definitely false	Probably false	Probably false	Probably true
anonymous	EN	Female	White	Professional degree	More than $150,000	Jonathan	My child	3-5 years ago	Accident		18-24	No			Married	Good	Helps me during the lows	Family,Friends,Support groups		People who listen and don’t give advice	Counselors/therapists		Those who tell me what to feel or think	With friends. Family is a bit too close.	Just learn to listen.	Extremely satisfied	Adequately satisfied	Extremely satisfied	Adequately satisfied	Adequately satisfied					Moderately dissatisfied	Moderately satisfied	Adequately satisfied	Extremely satisfied	Adequately satisfied	Extremely satisfied		Moderately satisfied	Extremely satisfied	Probably false	Probably true	Probably false	Probably true	Probably true	Probably true
anonymous	EN	Female	White	Some college	$10,000 - $19,999	Tom	My spouse/partner	Within the last year	Illness or disease		56-70	No			Widowed	Good	Friends and family willing to listen, lend a shoulder and give a hug	Friends		Just being there...to listen when I need it, give a hug, acknowledge my feelings	Colleagues,Neighbors,Support groups		Lack of contact/concern. Difficulty in finding support from counselors or groups	I am a shooter. Cowboy Action Shooting and when I am at the range, with my coboy friends the love and support is overwhelming. I feel safe, supported and loved.	Not sure	Moderately dissatisfied	Extremely dissatisfied	Extremely dissatisfied	Moderately satisfied				Moderately satisfied		Extremely dissatisfied		Adequately satisfied	Extremely satisfied	Moderately dissatisfied	Extremely dissatisfied		Moderately dissatisfied	Extremely satisfied	Probably false	Definitely true	Definitely false	Definitely false	Definitely true	Probably false
anonymous	EN	Female	White	2 year degree	Less than $10,000	Eric Richard Unger	My child	More than 5 years ago	Accident		18-24	Yes	Psychiatric (i.e. antidepressants, sleep aids, anti-anxiety meds, antipsychotics),Heart medications,Thyroid		Divorced	Poor	Feeling open to speak Eric’s name with people I trust	Friends		Allowing me to speak honestly about how I felt. No judgement	Family,Colleagues,Faith community,Neighbors,Support groups,Counselors/therapists		Stating get over it. It’s time to move on.	Home because it’s safe	At least let me talk about Eric	Extremely dissatisfied	Extremely dissatisfied	Extremely dissatisfied	Adequately satisfied	Extremely dissatisfied	Adequately satisfied	Moderately dissatisfied		Adequately satisfied	Extremely dissatisfied	Moderately dissatisfied	Moderately dissatisfied	Extremely satisfied	Moderately dissatisfied	Moderately dissatisfied	Extremely dissatisfied	Extremely dissatisfied	Moderately satisfied	Definitely true	Probably true	Definitely false	Definitely false	Definitely false	Probably false
anonymous	EN	Female	White	2 year degree	$70,000 - $79,999	Cassandra Vargus	My sibling	Within the last year	Other	Overdose	25-40	Yes	Psychiatric (i.e. antidepressants, sleep aids, anti-anxiety meds, antipsychotics)	Lexapro 2 years Xanax- as needed 4 months	Married	Poor	Friends family reaching out. Helping with my children being a friend,	Friends,Colleagues		Checking in on me.. coming over to see how I am. Bringing dinner	Family,Friends		Not being around at all. Trying to compare loses	My coworkers. They were there for me when I got the news my sister died. My mother bc she is going through the same loss. My husband.	Come around. Do something nice. Do something to honor memory of loved one. Help with making sure my sister's kids are doing ok				Extremely satisfied		Extremely dissatisfied			Extremely dissatisfied			Moderately dissatisfied	Adequately satisfied		Extremely satisfied		Extremely satisfied	Extremely satisfied	Definitely false	Probably false	Definitely false	Definitely false	Definitely false	Probably true
anonymous	EN	Female	White	Some college	$70,000 - $79,999	Noah Aaron Emmanuel Alcorn	My child	More than 5 years ago	Other		Stillborn to 3	Yes	Pain medications	Topamax 5 years	Divorced	Adequate	Support from friends, family & peers who have experienced loss.	Support groups		I went to a retreat for loss mothers and it was amazing.	Family,Friends		Friends & family weren't really there for me.	Only around others who have experienced loss.	If they would just listen to my feelings and be there while I grieve, it would mean the world.	Extremely dissatisfied	Extremely dissatisfied	Extremely dissatisfied				Extremely dissatisfied					Moderately dissatisfied	Moderately dissatisfied			Moderately satisfied		Extremely satisfied		Probably true	Definitely false	Probably false	Probably false	Probably false
anonymous	EN	Female	White	2 year degree	More than $150,000	Grace Arden	My child	1-3 years ago	Illness or disease		12-17	No			Married	Poor	People checking in. Taking time to reach out and provide fellowship, meals, distraction.	Friends		Meals, texts, gifts, invitations out	Family,Colleagues,Counselors/therapists		Silence, no contact	Home and controlled environments where I know what to expect.	Reaching out. Acting to show my child is important.	Adequately satisfied	Adequately satisfied	Adequately satisfied	Adequately satisfied	Adequately satisfied			Adequately satisfied		Moderately dissatisfied	Moderately dissatisfied	Extremely dissatisfied	Moderately dissatisfied	Moderately dissatisfied	Adequately satisfied	Moderately dissatisfied	Moderately dissatisfied	Moderately satisfied	Probably false	Probably false	Probably false	Probably true	Probably true	Probably true
anonymous	EN	Female	White	4 year degree	More than $150,000	Jeremy	My child	3-5 years ago	Illness or disease		25-40	No			Married		?	Family,Support groups		Sharing experiences....listening						Extremely satisfied	Moderately dissatisfied		Moderately dissatisfied	Adequately satisfied					Moderately dissatisfied	Extremely satisfied	Moderately satisfied	Moderately satisfied		Moderately satisfied	Extremely satisfied	Adequately satisfied	Adequately satisfied		Probably false	Probably true	Probably true	Probably false	Probably false
anonymous	EN	Female	White	4 year degree	$100,000 - $149,999	Richard	My parent	1-3 years ago	Illness or disease		Over 70	No			Married	Good	The community of people around me	Family,Friends,Counselors/therapists		Knowing how to be with me without needing to fix it	Faith community		Silence	One on one with friends and family	Pursue conversations about my father	Extremely satisfied	Moderately satisfied	Moderately satisfied	Extremely satisfied	Adequately satisfied			Extremely satisfied		Extremely satisfied	Adequately satisfied	Extremely satisfied	Extremely satisfied	Adequately satisfied	Moderately satisfied			Moderately dissatisfied	Definitely false	Definitely false	Definitely true	Definitely true	Definitely true	Definitely true
anonymous	EN	Female	White	Some college	$80,000 - $89,999	Justin	My child	More than 5 years ago	Accident		25-40	No			Married	Very poor	The space and freedom to say no to volunteering and no to social events, but still be seen as a valued member of a community. Social support means embracing the person and their grief. Not insisting that they get over it.	Support groups		Cards in the mail. Cards on Justin’s birthday.	Family,Friends,Colleagues,Faith community,Neighbors		The ones that would remind me we still had a surviving child. Or being told at six months after Justin was killed that we should be better.	We found support at The Compassionate Friends National conferences.	I don’t know. I have become very isolated.				Adequately satisfied	Extremely dissatisfied	Adequately satisfied			Extremely satisfied		Extremely dissatisfied	Adequately satisfied	Extremely dissatisfied	Extremely dissatisfied	Adequately satisfied	Adequately satisfied	Extremely dissatisfied	Extremely satisfied	Probably true	Probably true	Definitely false	Definitely false	Definitely false	Definitely false
anonymous	EN	Female	White	Some college	More than $150,000	Christopher	My child	3-5 years ago	Illness or disease		18-24	No			Married	Good	Family, friends, community (in person or online) resources	Family,Friends,Support groups		Consistent communication, acceptance of my feelings, allowing me space as needed, listening without trying to fix or belittle my grief	Family,Friends		Ignoring the loss, dismissing it, being offended by my actions, trying to manipulate situations, acting superior,	With my spouse, among other grieving parents, at home with my children, in peer support groups	Not try to “fix me”, not assuming youbknow something about my situation when they haven’t experience it. Not prohecting their feelings or taking anything peraonally				Moderately satisfied		Adequately satisfied			Adequately satisfied	Moderately dissatisfied	Adequately satisfied	Adequately satisfied	Adequately satisfied	Adequately satisfied	Moderately satisfied	Extremely satisfied	Moderately satisfied		Definitely false	Definitely false	Probably true	Definitely true	Probably true	Definitely true
anonymous	EN	Female	White	4 year degree	$100,000 - $149,999	Emma	My child	1-3 years ago	Illness or disease		3-11	Yes	Psychiatric (i.e. antidepressants, sleep aids, anti-anxiety meds, antipsychotics)	Prozac. 2 years	Married	Adequate	Not really sure. I guess people who support me	Family,Friends,Other	Online friends who are going through the same thing	aaking me about Emma. Asking about her life and for stories and photos	Family,Friends,Support groups,Counselors/therapists		Saying I’m strong. Or that they couldn’t do it.	Online because I can be alone but still be communicating with others	Not complain about their kids. Ask me about Emma.	Extremely dissatisfied	Extremely dissatisfied	Extremely dissatisfied	Adequately satisfied	Extremely dissatisfied	Adequately satisfied	Adequately satisfied		Extremely dissatisfied	Adequately satisfied		Adequately satisfied	Adequately satisfied	Moderately dissatisfied	Moderately satisfied	Extremely dissatisfied	Adequately satisfied	Extremely satisfied	Definitely false	Probably false	Probably true	Definitely true	Definitely true	Definitely true
anonymous	EN	Female	White	4 year degree	More than $150,000	Susan	My parent	More than 5 years ago	Suicide		56-70	No			Married	Adequate	receiving support in the grieving process.	Family,Friends,Colleagues,Counselors/therapists		Talking about it, asking about her			Comments often meant to be supportive, such as not talking about it or saying things like they’re in a better place or everything happens for a reason.	Social media because people seem to be able to express feelings more easily there than in person. I also think I receive them more comfortably.	Not be afraid to talk about it.				Extremely satisfied	Extremely satisfied		Extremely satisfied		Moderately satisfied	Extremely satisfied		Moderately satisfied	Moderately satisfied		Extremely satisfied		Extremely satisfied	Extremely satisfied	Definitely false	Definitely false	Definitely true	Definitely true	Definitely true	Definitely true
anonymous	EN	Female	White	2 year degree	$80,000 - $89,999	Isabella	My child	More than 5 years ago	Unknown/undetermined		Stillborn to 3	Yes	Heart medications,Cholesterol lowering medications	Crestor and Metformin. Both about a year.	Married	Adequate	Friends and family being there for you	Family,Friends,Colleagues		My friends let me talk about my loss and don’t think silence is better	Family,Friends,Faith community,Neighbors		Those who felt not talking about it is best and tried to pretend nothing happened.	Home.	Just listen allow me to grieve.	Extremely satisfied	Extremely satisfied		Moderately satisfied	Moderately satisfied					Adequately satisfied	Adequately satisfied	Moderately satisfied	Moderately satisfied	Moderately dissatisfied	Extremely satisfied	Adequately satisfied	Adequately satisfied	Extremely satisfied	Probably false	Probably false	Definitely false	Probably false	Probably false	Definitely true
anonymous	EN	Female	White	4 year degree	More than $150,000	Bryanna	My child	3-5 years ago	Accident		18-24	No			Separated	Poor	Friends and family being there for whatever. Hug, drink, listening, checking in etc	Counselors/therapists		Checking in, remembering her and saying her name. Listening.	Family,Friends,Colleagues,Neighbors		Avoiding us, saying things like we will get over it, it will get better	Home because it was my safe place for the most oart	Show up be there. Listen without judgement or without trying to ‘fix’ me	Extremely satisfied	Moderately dissatisfied	Moderately satisfied	Moderately satisfied		Moderately satisfied				Extremely satisfied		Moderately dissatisfied	Moderately dissatisfied	Moderately dissatisfied	Adequately satisfied		Extremely dissatisfied		Definitely true	Definitely true	Definitely false	Definitely false	Definitely false	Probably true
anonymous	EN	Female	White	4 year degree	$100,000 - $149,999	Anna	My child	1-3 years ago	Illness or disease		25-40	Yes	Psychiatric (i.e. antidepressants, sleep aids, anti-anxiety meds, antipsychotics)	Escitalopram and Alprazolam 2 years	Married	Good	Acknowledgement and understanding from family, friends and work	Family,Friends,Support groups,Counselors/therapists		willingness to listen, remembering dates and events that might be sensitive for me, mentioning my child and letting me talk	Friends		Wising me a Happy Mother's day on my first one without her, without acknowledging it was hard, or any holiday empty wishes for Happy Holiday and no mention of her at all	Compassionate friend meetings, Online Grief writing group , probably because all there have also had a loss and truly understand	Honestly, I wish I knew. Just keep showing up for me and listen, don't try to fix it.				Extremely satisfied	Extremely satisfied	Moderately dissatisfied			Adequately satisfied	Moderately satisfied		Moderately satisfied	Moderately satisfied		Extremely satisfied	Extremely satisfied	Moderately satisfied	Extremely satisfied	Definitely false	Probably false	Probably true	Probably true	Probably true	Probably true
anonymous	EN	Female	White	Professional degree	More than $150,000	Mckay	My sibling	More than 5 years ago	Homicide		18-24	No			Married	Adequate	I am not completely alone or nuts. Also that my sister existed, is missed and matters.	Family,Friends,Colleagues,Counselors/therapists		Remembering her birthday and death anniversary, meals, telling stories about her, sharing tears	Family,Friends,Support groups		Religious or god/jesus comments, it's time to say goodbye or time to let go/move on comments, people who disappeared right after funeral	Around others grieving bc they aren't afraid to cry, talk, share	Talk about her more					Moderately dissatisfied				Moderately satisfied	Extremely satisfied	Moderately dissatisfied	Adequately satisfied	Adequately satisfied	Adequately satisfied		Moderately dissatisfied	Moderately satisfied	Extremely satisfied	Definitely false	Definitely false	Probably true	Definitely true	Definitely true	Definitely true
anonymous	EN	Female	White	2 year degree	$70,000 - $79,999	Tessa	My child	3-5 years ago	Perinatal death related causes		Stillborn to 3	No			Married	Excellent		Family,Friends,Faith community,Other	Online groups	Cards, people letting us know they were praying for us				Family, online moms group		Extremely satisfied	Moderately satisfied			Extremely satisfied						Extremely satisfied	Extremely satisfied	Moderately satisfied	Moderately satisfied					Definitely false	Definitely false	Definitely true	Definitely true	Definitely true	Definitely true
anonymous	EN	Female	White	Professional degree	$90,000 - $99,999	Kelsey	My child	3-5 years ago	Homicide		18-24	No			Divorced	Good	People being there for me who understand my loss due to similar losses or connections with my child	Family,Friends,Other	A medium	Reaching out to me, letting me know they’re there.... on a consistent basis (not just initially)	Friends		Telling me that it will get better.	One on one or small groups of family or friends... can be anyplace where we can sit and talk.	By asking questions about my daughter, showing an interest in her life.				Extremely satisfied	Moderately satisfied				Extremely satisfied	Adequately satisfied		Extremely satisfied	Extremely satisfied	Adequately satisfied		Moderately satisfied	Moderately satisfied	Extremely satisfied	Probably false	Definitely false	Probably false	Probably true	Probably true	Probably true
anonymous	EN	Female	White	4 year degree	$90,000 - $99,999	Christopher Robert Salomonson	My child	More than 5 years ago	Homicide		18-24	No			Married	Very poor	People checking in with you to see how you are doing, talking about your loved one	Other	My spouse and remaining son	Empathetic and compassionate conversations, staying connected, understanding	Family,Colleagues,Faith community,Support groups		Judgement and blame from family, ignoring your pain, people who are always positive in their conversations like you have no pain, saying how great everything is, they ask how you are but don’t want to really hear about how sorrowful you are.	At home because I can take off the mask of pretending things are fine when they aren’t.	Show some consideration when asking how your holidays were...remembering that these days are difficult. Recognizing times when you struggle due to date of death anniversaries or birthdays	Adequately satisfied	Adequately satisfied	Moderately dissatisfied	Adequately satisfied	Adequately satisfied	Adequately satisfied			Moderately satisfied	Adequately satisfied	Moderately dissatisfied	Extremely dissatisfied	Moderately satisfied	Moderately satisfied	Moderately satisfied	Extremely dissatisfied	Moderately dissatisfied	Extremely satisfied	Probably true	Probably false	Definitely false	Definitely false	Probably true	Definitely true
anonymous	EN	Female	White	4 year degree	$80,000 - $89,999	Sara Victoria	My child	More than 5 years ago	Accident		Stillborn to 3	No			Partnered	Poor	Having support, love and encouragement from the people related to you or close to you.	Support groups		Someone being compassion. Someone who listens to you tell your story.	Family,Friends,Neighbors,Counselors/therapists		Being blamed - stupid things people say - being encouraged to move on and find closure	Support group of others whove lost a child. They understand. Words arent even needed.	By simply allowing me to grieve and speak my truth	Extremely dissatisfied	Extremely dissatisfied	Extremely dissatisfied	Extremely dissatisfied	Adequately satisfied	Moderately dissatisfied			Extremely dissatisfied		Moderately satisfied	Moderately dissatisfied	Moderately dissatisfied	Extremely dissatisfied	Extremely satisfied	Extremely satisfied		Extremely satisfied	Definitely true	Probably true	Definitely false	Definitely false	Definitely false	Definitely true
anonymous	EN	Female	White	2 year degree	$90,000 - $99,999	Axton	My child	More than 5 years ago	Unknown/undetermined		Stillborn to 3	Yes	Psychiatric (i.e. antidepressants, sleep aids, anti-anxiety meds, antipsychotics)	Xanax 3 months	Partnered	Adequate	Means having a team you can go to when you need it.	Friends,Colleagues		Calls,notes, messages, mentioning his name on holiday's	Family,Other	Some friends I thought were close.	Not mentioning his name, saying i was finally a mommy after the birth of my daughter after the loss	Home, greif groups. People understand me.	Call, ask how to honor axton.		Adequately satisfied		Extremely satisfied		Adequately satisfied			Moderately satisfied	Moderately satisfied		Moderately dissatisfied	Adequately satisfied	Adequately satisfied	Moderately satisfied	Moderately satisfied		Extremely satisfied	Definitely false	Probably false	Probably true	Probably true	Definitely true	Definitely true
anonymous	EN	Female	White	Professional degree	More than $150,000	Bryce	My child	1-3 years ago	Accident		18-24	No			Married	Very poor	Friends and family who help during times of need	Counselors/therapists,Other	Unexpected friends with whom I did not have a close relationship prior to my son’s death	People who just stop by to check in without asking if it’s a good time: people who are okay with sitting quietly and don’t try to provide fixes or small talk to distract; people who are just present in my life even though it may be uncomfortable for them; people who are not afraid to show me that they are sad and who are not afraid to say my son’s name	Family,Friends,Colleagues,Support groups		People who avoid the topic and pretend like nothing has happened; people who text and ask what they can do to help; people who avoid mentioning my son for fear of making me sad: people who have invited me to social events without first acknowledging the loss we’ve experienced: people who imply that there’s a time limit to grief or that it’s time to move on; any trite comments such as, “He’s in a …	With my husband and son because we are all experiencing the same unimaginable loss and with my therapist because she offers me space and time to talk about my son and allow me to express my sadness without trying to cheer me up	Acknowledge my son’s life and the loss we’re all experiencing; Allow me to express my sadness without trying to fix things; Spend time with all of us. Grief is a very isolating and lonely experience.			Moderately satisfied	Adequately satisfied	Adequately satisfied	Moderately satisfied			Moderately satisfied	Extremely satisfied		Extremely dissatisfied	Extremely dissatisfied	Moderately dissatisfied		Moderately dissatisfied	Extremely dissatisfied	Moderately satisfied	Definitely true	Definitely true	Definitely false	Definitely false	Probably true	Definitely false
anonymous	EN	Female	White	4 year degree	$100,000 - $149,999	Kayne	My child	3-5 years ago	Illness or disease		3-11	Yes	Psychiatric (i.e. antidepressants, sleep aids, anti-anxiety meds, antipsychotics),Heart medications	Vyvanse, atenolol 5 years	Married	Poor	Making effort to spend time with me	Family		Effort	Friends		Never making plans to visit	Home	Make effort to see us			Adequately satisfied	Extremely satisfied	Adequately satisfied							Adequately satisfied	Moderately dissatisfied		Adequately satisfied		Adequately satisfied		Definitely false	Probably true	Definitely false	Definitely true	Probably true	Probably true
anonymous	EN	Female	White	4 year degree	$100,000 - $149,999	Adelyse Grace	My child	1-3 years ago	Illness or disease		Stillborn to 3	No			Married	Good	Grief therapy, supportive friends and family	Friends,Colleagues,Counselors/therapists		Listening to me, crying with me	Other	Spouse	Condescending remarks about grief	Home, work and in therapy	Understand that I will never be who I was before I lost Adelyse. I will have really hard days that take me back to the very beginning, but that I’ll bounce back and be ok. I need time to feel the pain and at times, someone to listen to what’s weighing on my heart.	Adequately satisfied	Adequately satisfied	Extremely satisfied	Extremely satisfied	Moderately satisfied		Extremely satisfied	Adequately satisfied		Extremely satisfied		Adequately satisfied	Extremely satisfied	Moderately satisfied	Moderately satisfied		Extremely satisfied	Extremely satisfied	Probably false	Definitely false	Probably false	Definitely true	Probably true	Definitely true
anonymous	EN	Female	White	High school graduate	$70,000 - $79,999	DeShay	My child	1-3 years ago	Illness or disease		3-11	No			Married	Adequate	A lot	Family,Friends,Colleagues,Faith community		Remembering her	Family		Lack of response from some family	Home	Reach out more often	Extremely dissatisfied	Extremely dissatisfied	Extremely dissatisfied	Moderately satisfied	Moderately satisfied			Extremely dissatisfied			Moderately satisfied	Moderately satisfied	Moderately satisfied		Extremely satisfied		Extremely satisfied		Probably false	Definitely false	Probably true	Definitely true	Definitely true	Definitely true
anonymous	EN	Female	White	4 year degree	$30,000 - $39,999	John	My child	More than 5 years ago	Accident		18-24	Yes	Psychiatric (i.e. antidepressants, sleep aids, anti-anxiety meds, antipsychotics),Thyroid		Separated	Good		Family,Friends		Talk about my son	Family		Why are you crying now	My daughter			Extremely dissatisfied		Adequately satisfied	Extremely dissatisfied					Adequately satisfied	Extremely dissatisfied	Extremely satisfied	Extremely satisfied					Extremely satisfied	Probably false	Definitely false	Probably true	Definitely true	Probably true	Definitely true
anonymous	EN	Female	White	Professional degree	$100,000 - $149,999	Timothy James	My child	More than 5 years ago	Other	Possibly related to Gilosis of the Brain	Stillborn to 3	No			Married	Good	Not being judged because you break down and cry over anything	Family		Listening	Family,Friends,Other	Ex husband (father of child)	Get over it he is gone	Home - safe place	Ask questions and understand that they don't have to know how to heal the heart just listen	Moderately satisfied	Moderately satisfied		Extremely satisfied	Extremely dissatisfied	Adequately satisfied					Extremely dissatisfied	Moderately satisfied	Adequately satisfied	Moderately satisfied		Moderately dissatisfied			Definitely false	Definitely false	Definitely true	Definitely true	Definitely true	Definitely true
anonymous	EN	Female	White	Some college	$70,000 - $79,999	Ashlyn	My child	More than 5 years ago	Other	Potters Syndrome	Stillborn to 3	Yes	Psychiatric (i.e. antidepressants, sleep aids, anti-anxiety meds, antipsychotics),Thyroid	NP thyroid 3 years, Zoloft 4 years	Married	Very poor	Family to confide in and vent to	Counselors/therapists,Other	Husband	Talking about her and just being there for me	Family,Counselors/therapists		Not talking about her and not being there	Online because I dont have any family that supports me	Talk to me about my feelings	Extremely satisfied	Moderately satisfied		Extremely satisfied			Extremely satisfied			Adequately satisfied		Extremely dissatisfied			Extremely satisfied				Probably false	Definitely true	Definitely false	Probably true	Probably true	Definitely false
anonymous	EN	Female	White	2 year degree	$100,000 - $149,999	Lauren Rae	My child	More than 5 years ago	Perinatal death related causes		Stillborn to 3	No			Married	Adequate	Anyone I can talk to about my daughters death	Support groups		Being told my anger was ok. When told it was ok to feel sad and be still to experience grief in any way. As long as no one is hurt including myself do whatever you have to do to get through.	Family,Friends,Colleagues,Faith community,Other	Primary care provider and OBGYN	A lack of response, when I would talk about her or the experience of her death, many times I received silence. Awful things were said too, a grandmother 6 months after her death said, “Your not over that yet.”	Support group, they totally get it, there is no lack of support despite differing methods of managing grief.	It’s been so many years now. I don’t believe they are capable of being supportive. They have no experience no point of reference to draw from. It’s sad really even all these years later how their words can hurt yet they have no idea.	Moderately satisfied	Moderately dissatisfied		Adequately satisfied								Moderately dissatisfied	Moderately dissatisfied	Moderately dissatisfied	Extremely satisfied	Adequately satisfied	Moderately dissatisfied		Probably false	Definitely false	Definitely false	Definitely true	Definitely true	Definitely true
anonymous	EN	Female	White	Professional degree	$90,000 - $99,999	Théa	My child	More than 5 years ago	Other	Hydranencephaly	Stillborn to 3	Yes	Psychiatric (i.e. antidepressants, sleep aids, anti-anxiety meds, antipsychotics)	Cypralex	Married	Poor		Support groups,Counselors/therapists		Talking	Family,Friends		Never mentionning my daughter as if she never existed. Some friends stopped talking to us.	Butterfly Wings support group or with new friends i made who truly get me	Its ok to mention my daughter, that way it makes me feel like she's remembered and loved	Extremely satisfied	Moderately satisfied	Extremely satisfied	Extremely satisfied	Moderately satisfied					Moderately satisfied		Moderately dissatisfied	Adequately satisfied	Adequately satisfied		Extremely satisfied	Moderately dissatisfied	Extremely satisfied	Probably false	Probably true	Probably false	Probably false	Probably true	Probably true
anonymous	EN	Female	White	Professional degree	$50,000 - $59,999	Ashley Rose Platt	My child	More than 5 years ago	Illness or disease		3-11	No			Divorced	Good	Having someone there for me through good, bad and ugly without judgment	Family,Friends,Faith community		Bringing food, people saying they still remember her and sharing storied	Other	My then husband's family	When are you going to move on....etc	Home, church, Facebook	Let me grieve my way, realize it never ends, say and do things to show she lived and was important	Extremely satisfied	Moderately satisfied	Extremely satisfied	Extremely satisfied	Extremely satisfied	Extremely satisfied				Extremely satisfied	Extremely satisfied	Moderately satisfied	Moderately satisfied	Adequately satisfied	Moderately dissatisfied		Adequately satisfied	Moderately satisfied	Probably false	Probably false	Definitely false	Probably true	Definitely true	Probably true
anonymous	EN	Female	White	4 year degree	$100,000 - $149,999	Tigerlily Bridges	My child	More than 5 years ago	Unknown/undetermined		Stillborn to 3	No			Married	Adequate	Acceptance, not being embarrassed by emotional responses	Other	One (sort of) relative	She will say my daughter’s name. She will stand up for me when people tell me “get over it.”	Family,Friends,Counselors/therapists		Minimized, told me to forget it, told me I got what I deserved	The woman who had been supportive to me has a lot of personal problems right now and needs me to support her. I mean, I still think of her as supportive in general but she really doesn’t have the energy to give.	I wish my family would acknowledge my daughter especially at holidays, milestone events.										Moderately dissatisfied		Moderately dissatisfied	Moderately dissatisfied		Moderately satisfied	Moderately satisfied	Moderately satisfied	Extremely satisfied	Definitely true	Probably false	Probably true	Probably false	Probably true	Probably true
anonymous	EN	Female	White	4 year degree	$70,000 - $79,999	simon	My child	3-5 years ago	Other	anaphylaxis and bad emergency room care	12-17	No			Divorced	Very poor	no idea	Other	no one	none	Other	i don't expect any	not sure	therapy	no idea	Extremely dissatisfied	Extremely dissatisfied								Adequately satisfied		Adequately satisfied							Probably false	Probably false	Definitely false	Probably false	Probably false	Probably false
anonymous	EN	Female	White	Professional degree	$100,000 - $149,999	Paul Meyer	My child	Within the last year	Illness or disease		25-40	Yes	Psychiatric (i.e. antidepressants, sleep aids, anti-anxiety meds, antipsychotics)	Bupropion and Lexapro 5 years	Married	Adequate	Everything	Family,Friends,Neighbors,Counselors/therapists		Telling funny stories about my so, taking us out to dinner, calling to see how I was	Family,Friends		Trying to be the center of attention and being rude at the funeral parlor, telling us to get on with our grief, that it will get easier and that God only gives you what you can handle, sending me photos on my cell phone the day my son died and told me to go to Walgreens and print them out and put them on posters for the funeral home.	Counselors office, a few friends and my side of the family—not my husband’s side	Talk about our son, don’t tell us how to grieve or confront us when we backed out of holiday events, have compassion	Moderately satisfied	Adequately satisfied		Extremely satisfied	Extremely satisfied					Moderately satisfied	Moderately satisfied	Moderately satisfied	Moderately satisfied	Moderately satisfied	Adequately satisfied	Moderately dissatisfied	Adequately satisfied		Probably false	Probably false	Probably true	Probably false	Probably false	Probably false
anonymous	EN	Female	White	High school graduate	$30,000 - $39,999	Collin	My child	More than 5 years ago	Unknown/undetermined		Stillborn to 3	Yes	Psychiatric (i.e. antidepressants, sleep aids, anti-anxiety meds, antipsychotics)	Efexor - less than a year. Prasazin - less than a year. Hydroxizine - less than a year.	Married	Good	Friends	Friends,Counselors/therapists		Telling me it wasn't my fault.	Family		Telling me to get over it.	When I'm with friends.	Just be there.	Extremely dissatisfied	Extremely dissatisfied		Adequately satisfied						Moderately satisfied		Moderately dissatisfied	Moderately satisfied		Adequately satisfied	Moderately dissatisfied	Moderately dissatisfied	Moderately satisfied	Probably false	Probably true	Definitely false	Definitely false	Definitely false	Probably false
anonymous	EN	Female	White	Professional degree	More than $150,000	Jada & Jordan	My child	More than 5 years ago	Homicide		3-11	Yes	Psychiatric (i.e. antidepressants, sleep aids, anti-anxiety meds, antipsychotics)	Ambien for 8 years	Married	Good	Everything. I have a lot of contact with other bereaved parents.	Family,Friends,Colleagues,Faith community,Counselors/therapists		Listening to my feelings. Asking questions about my children.	Family,Friends,Colleagues		My siblings were so devasted by my loss that they distanced themselves from me.	With my mom who is able to be present for all of my varied emotions.	Be better listeners	Moderately dissatisfied	Moderately satisfied	Extremely dissatisfied	Moderately satisfied	Extremely satisfied	Adequately satisfied	Adequately satisfied		Moderately satisfied	Extremely satisfied	Moderately satisfied	Moderately satisfied	Moderately satisfied		Extremely satisfied	Extremely satisfied	Adequately satisfied	Extremely satisfied	Definitely false	Probably false	Probably true	Definitely true	Probably false	Definitely true
anonymous	EN	Female	White	Professional degree	$100,000 - $149,999	Seth	My child	More than 5 years ago	Illness or disease		25-40	Yes	Psychiatric (i.e. antidepressants, sleep aids, anti-anxiety meds, antipsychotics),Heart medications,Thyroid,Cholesterol lowering medications	Lipitor 10+ years levothyroxine 10+ years wellbuetrin , celexa 1 yr	Married	Good	family friends church support	Family		just reaching out	Family,Friends,Faith community		asking what he died of assuming because of his age it was suicide or drug related	my husband always there	take turns reaching out in an organized fashion planned lunches etc		Moderately satisfied		Moderately satisfied	Extremely satisfied						Extremely satisfied	Extremely satisfied	Moderately satisfied						Probably true	Probably false	Probably true	Probably true	Probably true	Probably true
anonymous	EN	Female	Other	High school graduate	$30,000 - $39,999	Gabriella	My child	More than 5 years ago	Unknown/undetermined		Stillborn to 3	No			Married	Very poor	Support from friends and family	Family		None	Friends,Faith community		"She's in a better place" "I've never lost a child but I know how you feel"	Home. My husband is the only one that understands what I went through	Not bring my daughter up	Extremely satisfied	Extremely satisfied	Extremely satisfied	Extremely satisfied	Adequately satisfied	Extremely satisfied	Adequately satisfied		Extremely satisfied	Moderately dissatisfied	Adequately satisfied	Moderately satisfied	Moderately satisfied	Adequately satisfied				Extremely satisfied	Probably true	Definitely true	Definitely false	Probably false	Definitely false	Definitely false
anonymous	EN	Female	White	Professional degree	More than $150,000	Thomas 💛	My child	1-3 years ago	Accident		18-24	No			Married	Excellent	It is what keeps me standing	Family,Friends,Colleagues,Neighbors,Counselors/therapists		Just being present. Not trying to fix anything. listening. Letting me talk about Thomas. Remembering Thomas. Honoring him.			Telling me at least you have two other children.	With my sister. Close friends who don’t try to fix anything.	Asking me about Thomas. Sharing memories they have.				Moderately satisfied	Extremely satisfied					Extremely satisfied	Extremely satisfied	Extremely satisfied	Extremely satisfied	Extremely satisfied	Adequately satisfied	Adequately satisfied	Extremely satisfied	Extremely satisfied	Definitely false	Definitely false	Definitely true	Definitely true	Definitely true	Definitely true
anonymous	EN	Female	White	High school graduate	$70,000 - $79,999	Derek	My child	3-5 years ago	Other	Hit and run	25-40	Yes	Psychiatric (i.e. antidepressants, sleep aids, anti-anxiety meds, antipsychotics),Thyroid	Levothyroxine 22yrs, venoflaxin 4yrs, gabapentin 4yrs, trazadone 4 yrs	Married	Adequate	Family and friends	Friends		Just letting talk about him	Family		Telling me he's in a better place, telling me to get used to it or you'll get used to it. Aren't you feeling better yet	By my friends at work and by Derek's girlfriend and my daughter and grand children		Moderately satisfied	Moderately satisfied		Moderately satisfied	Extremely dissatisfied		Adequately satisfied		Moderately dissatisfied	Moderately satisfied	Extremely dissatisfied	Adequately satisfied	Extremely satisfied	Moderately satisfied	Moderately satisfied		Extremely satisfied	Extremely satisfied	Probably true	Probably true	Probably false	Probably false	Probably true	Probably true
anonymous	EN	Female	White	High school graduate	$20,000 - $29,999	Arlin Bechtold	My spouse/partner	3-5 years ago	Illness or disease		56-70	Yes	Psychiatric (i.e. antidepressants, sleep aids, anti-anxiety meds, antipsychotics)	Citalopram, 5 years	Widowed	Poor	Friendship, compassion	Other	No one	A hug, speak his name	Family		Telling me to “get over it”	I don’t	Don’t have a social support system			Adequately satisfied												Adequately satisfied				Probably true	Definitely true	Definitely false	Definitely false	Definitely false	Definitely false
anonymous	EN	Female	White	Some college	More than $150,000	Evelyn	My child	Within the last year	Perinatal death related causes		Stillborn to 3	No			Married	Excellent	People reaching out, bringing meals, checking in,	Family,Friends,Neighbors		Cards, food delivery, people inviting me to go out and do things once some time had passed			Rude comments that didn’t acknowledge the very real loss of our daughter	Our community has been really amazing.		Extremely satisfied	Adequately satisfied	Adequately satisfied	Extremely satisfied		Adequately satisfied			Moderately dissatisfied			Moderately satisfied	Moderately satisfied	Extremely satisfied					Definitely false	Definitely false	Probably false	Probably true	Probably true	Definitely true
anonymous	EN	Female	White	High school graduate	$50,000 - $59,999	Hayes	My child	1-3 years ago	Unknown/undetermined		Stillborn to 3	No			Married	Good		Friends,Support groups,Counselors/therapists		Being checked in on and having a safe space to vent and share feelings	Family		“God is in control” “find the blessing in this” “things always happen for a reason	Private FB groups. In my midwife’s office.	Honestly I don’t really know.	Extremely dissatisfied	Adequately satisfied	Extremely dissatisfied	Extremely dissatisfied	Adequately satisfied					Extremely satisfied	Adequately satisfied	Moderately dissatisfied	Adequately satisfied		Extremely satisfied	Extremely satisfied	Adequately satisfied			Probably true	Definitely true	Probably true	Probably true	Probably true
anonymous	EN	Female	White	Some college	$50,000 - $59,999	Mason	My child	More than 5 years ago	Unknown/undetermined		Stillborn to 3	Yes	Psychiatric (i.e. antidepressants, sleep aids, anti-anxiety meds, antipsychotics),Heart medications,Pain medications	Propranolol 2 years, Wellbutrin 4 years, ibuprofen daily, Ativan almost daily	Single	Poor	Reaching out, asking about my son, asking about my mental health	Faith community,Counselors/therapists		Asking about Mason, letting me talk about him, donating toys for his celebration of life	Family,Friends,Colleagues		Ignored me, told me to get over it, pretended it didn’t happen	Being alone, meditation	Allow me the safe space to talk about it	Moderately satisfied	Adequately satisfied	Moderately satisfied	Moderately satisfied	Moderately satisfied	Moderately dissatisfied	Adequately satisfied		Extremely dissatisfied	Moderately satisfied	Adequately satisfied	Moderately dissatisfied	Adequately satisfied	Adequately satisfied	Moderately satisfied	Moderately satisfied	Moderately dissatisfied	Extremely satisfied	Probably false	Probably true	Definitely false	Probably false	Definitely false	Probably false
anonymous	EN	Female	White	Some college	$100,000 - $149,999	Marc	My child	More than 5 years ago	Accident		18-24	No			Married	Good	An outlet to make me feel normal	Family,Friends,Colleagues,Support groups		Letting me talk about marc and getting me up and going out	Other	Some family	People avoiding you because they feel uncomfortable	The barn where i board my horse	Realize that even after 9 years the sadness can overtake me		Moderately satisfied	Moderately satisfied	Extremely satisfied	Extremely satisfied				Extremely satisfied			Moderately satisfied	Extremely satisfied	Adequately satisfied			Extremely satisfied	Extremely satisfied	Probably false	Definitely false	Probably true	Probably true	Probably true	Definitely true
anonymous	EN	Female	White	Professional degree	$50,000 - $59,999	Larry	My spouse/partner	More than 5 years ago	Illness or disease		56-70	No			Widowed	Adequate	Understanding that my emotions matter, even if they make you uncomfortable	Family,Friends,Counselors/therapists		Allowing me to talk about my feelings. Not asking a lot of questions. Being available	Friends,Colleagues		When people made insensitive remarks. When they changed the subject	After all this time, it's hard to feel supported in any one place	Accept that I have a new normal and don't always want to socialize	Extremely satisfied	Extremely satisfied		Moderately satisfied						Adequately satisfied		Moderately satisfied	Moderately satisfied	Adequately satisfied			Adequately satisfied		Definitely false	Probably true	Probably true	Probably true	Probably false	Probably false
anonymous	EN	Male	White	Professional degree	$80,000 - $89,999	We have multiple, but for this study we’ll go with Matthew	My child	More than 5 years ago	Perinatal death related causes		Stillborn to 3	Yes	Heart medications	Amlodipine 2 years	Married	Poor	Friendship	Family,Counselors/therapists		Listening	Family,Friends,Colleagues,Faith community,Neighbors,Support groups,Counselors/therapists		People comparing loss of pet, loss of job, etc.	With other bereaved parents	Don’t know	Moderately dissatisfied	Extremely dissatisfied	Extremely dissatisfied	Moderately satisfied	Adequately satisfied			Adequately satisfied		Moderately dissatisfied	Moderately dissatisfied	Moderately dissatisfied	Moderately dissatisfied	Moderately dissatisfied	Moderately dissatisfied	Moderately satisfied	Moderately dissatisfied		Probably true	Probably false	Probably false	Probably false	Definitely false	Probably false
anonymous	EN	Female	White	Some college	$100,000 - $149,999	Matthew	My child	3-5 years ago	Accident		18-24	Yes	Heart medications,Thyroid	Thyroxine 20 years Olmatec 5years	Married	Poor		Friends,Faith community		People who just listen and don’t give advice	Colleagues,Counselors/therapists		Cutting me out of their lives and making it difficult and expensive to get counseling	In particular friends homes and my sons school and church community	To be more sensitive and not offering hurtful advice		Adequately satisfied		Extremely satisfied	Extremely satisfied	Extremely satisfied	Extremely satisfied		Extremely satisfied	Extremely dissatisfied	Extremely satisfied	Adequately satisfied	Extremely satisfied	Adequately satisfied	Adequately satisfied		Extremely dissatisfied		Definitely false	Definitely false	Probably true	Probably false	Definitely true	Definitely true
anonymous	EN	Female	White	Some college	More than $150,000	Lauren Tobin	My child	More than 5 years ago	Accident		18-24	Yes	Psychiatric (i.e. antidepressants, sleep aids, anti-anxiety meds, antipsychotics),Pain medications,Cholesterol lowering medications	Zoloft 25 years, Oxycodone 7 years,	Married	Adequate	Social support means my friends and extended family understanding and allowing me to talk about Lauren. And not forgetting her	Family		Sharing memoriea of her. Posting pictures if her on social media. Visiting her grave. Giving me items in memory of her	Friends,Colleagues,Neighbors,Counselors/therapists		No longer asking me to do things with them.	With	Not sure				Adequately satisfied	Adequately satisfied				Moderately dissatisfied			Extremely satisfied	Moderately satisfied		Extremely satisfied			Extremely satisfied	Definitely false	Probably false	Definitely true	Probably true	Definitely true	Definitely true
anonymous	EN	Female	White	Professional degree	$40,000 - $49,999	Bradley	My spouse/partner	3-5 years ago	Illness or disease		41-55	Yes	Psychiatric (i.e. antidepressants, sleep aids, anti-anxiety meds, antipsychotics)	Paxil	Widowed	Poor	Someone to talk about how I am dealing and invite to do things	Colleagues			Family,Friends		No acknowledgement of loss, no acknowledgement of anniversary or birthdays		Invitation to do things so I am not left alone				Moderately dissatisfied				Adequately satisfied				Moderately dissatisfied	Adequately satisfied				Adequately satisfied		Probably true	Definitely true	Definitely false	Probably true	Probably false	Probably true
anonymous	EN	Female	White	4 year degree	$100,000 - $149,999	Lilly	My child	More than 5 years ago	Unknown/undetermined		Stillborn to 3	No			Married	Good	Friends and family comforting, being present, and being ok with my grief.	Friends,Colleagues,Neighbors,Counselors/therapists		Being present and not afraid to talk about my daughter and say her name.	Family,Faith community		Asking when we are going to have another child so we can move on.	Home, because even though my husband and I have different ways of dealing with grief he is always there to listen and validates my feelings.	Talk more openly about Lilly.	Extremely satisfied	Moderately satisfied	Extremely satisfied	Adequately satisfied	Extremely dissatisfied		Extremely satisfied			Extremely satisfied	Extremely dissatisfied	Moderately dissatisfied	Moderately satisfied	Extremely satisfied	Adequately satisfied		Moderately satisfied	Extremely satisfied	Definitely false	Probably false	Probably false	Probably false	Probably true	Probably true
anonymous	EN	Female	White	High school graduate	$50,000 - $59,999	Shana	My child	More than 5 years ago	Other	SUDEP	25-40	No			Married	Poor	Listening without judging or trying to cheer me up. Remembering special dates. Talking about her. Crying with me.	Counselors/therapists		People who never met her asking me to tell them about her.	Family,Friends,Faith community		Being told I needed professional help a short time after her death. No calls or visits from family or friends.	At home by myself where I can cry and grieve as I need to.	Recognize when I'm struggling. I don't hide it.		Moderately dissatisfied		Extremely satisfied	Extremely dissatisfied				Adequately satisfied	Extremely satisfied	Extremely dissatisfied	Moderately dissatisfied	Extremely dissatisfied			Extremely dissatisfied			Probably true	Definitely true	Definitely false	Probably false	Probably false	Definitely false
anonymous	EN	Female	White	4 year degree	$80,000 - $89,999	Brianna Jacklyn Bobier	My child	More than 5 years ago	Unknown/undetermined		Stillborn to 3	Yes	Psychiatric (i.e. antidepressants, sleep aids, anti-anxiety meds, antipsychotics),Thyroid,Cholesterol lowering medications	Synthroid 6 years, Lipitor 3 years, Prozac off and on for several years.	Married	Poor	Friends, family, loved ones	Support groups,Counselors/therapists		Hugs and just someone who would sit and listen to me.	Family,Friends,Faith community		Being told to move on or feeling pressure to be over our loss.	Support groups for bereaved parents	Training of what not to do or say	Moderately satisfied	Extremely dissatisfied	Extremely satisfied	Moderately satisfied	Moderately dissatisfied					Adequately satisfied	Moderately dissatisfied	Moderately satisfied	Moderately satisfied	Adequately satisfied	Moderately satisfied	Extremely satisfied	Moderately satisfied	Extremely satisfied	Probably true	Definitely true	Definitely false	Probably true	Definitely false	Definitely false
anonymous	EN	Female	White	4 year degree	More than $150,000	Casey James	My child	More than 5 years ago	Illness or disease		Stillborn to 3	Yes	Psychiatric (i.e. antidepressants, sleep aids, anti-anxiety meds, antipsychotics),Cholesterol lowering medications	Bupropion - 12 years Atorvastatin - 1 year	Married	Adequate	Someone available to talk to - someone who checks in on me	Family,Friends,Other	Website support group	People who send remembrances, cards, gifts that include my son, like Christmas ornaments with his name, calling and texting on special days	Faith community,Support groups		The church - telling me it was gods will, or people who said he was too young for me to be so upset, people who told me to move on, that I was young enough to have more children, etc.	Online or in my home	Offer assistance during my hardest time if the year, March and December.	Moderately dissatisfied	Moderately dissatisfied	Extremely dissatisfied	Adequately satisfied	Moderately dissatisfied					Adequately satisfied	Extremely dissatisfied	Adequately satisfied	Adequately satisfied	Adequately satisfied	Extremely satisfied	Moderately dissatisfied	Moderately dissatisfied		Probably false	Probably false	Definitely false	Probably false	Probably true	Probably false
anonymous	EN	Female	White	Professional degree	More than $150,000	Jacob	My child	1-3 years ago	Illness or disease		3-11	Yes	Psychiatric (i.e. antidepressants, sleep aids, anti-anxiety meds, antipsychotics)	Pristiq - 15 months	Married	Good	Space to grieve, acceptance of grief	Family,Friends,Faith community,Support groups,Counselors/therapists		Checking in, asking about my child	Family,Friends		Ignoring the loss, no contact	Home, safety	Talk about my loss	Adequately satisfied	Adequately satisfied	Moderately dissatisfied	Moderately satisfied	Extremely satisfied	Extremely satisfied				Extremely satisfied	Moderately satisfied	Adequately satisfied	Moderately dissatisfied	Moderately satisfied	Moderately satisfied	Moderately satisfied	Moderately satisfied	Moderately satisfied	Probably true	Probably true	Definitely false	Probably true	Probably true	Probably true
anonymous	EN	Female	White	4 year degree	$100,000 - $149,999	Norm	My parent	More than 5 years ago	Illness or disease		56-70	Yes	Psychiatric (i.e. antidepressants, sleep aids, anti-anxiety meds, antipsychotics)	Viibryd, klonopin, ambien 1 year	Married	Very poor	I’m honestly not sure I’m so used to doing it all on my own	Friends		Listening, empathizing, accepting my bad days and my good days	Family,Friends,Colleagues,Faith community,Neighbors,Support groups		Not being able to talk about it, no one checking in on me, feeling alone and isolated	Running and working out. Because I breathe and just let the emotions and thoughts run through me without trying to stop it	Check in on me. Let me talk about it. Offer support in ways to help with the hard days (meals, kid swap, etc)					Extremely dissatisfied						Extremely dissatisfied	Extremely dissatisfied	Moderately dissatisfied	Extremely dissatisfied					Definitely true	Definitely true	Definitely false	Definitely false	Definitely false	Probably false
anonymous	EN	Female	White	4 year degree	$100,000 - $149,999	Rose	My child	3-5 years ago	Accident		Stillborn to 3	No			Married	Poor		Family,Friends,Support groups,Counselors/therapists		Listening and being with me in grief	Family,Friends,Faith community,Neighbors		Avoiding and expecting me to move on	In my home with those I love who also honor and remember my daughter who died	Say my daughter’s name and remember her with me	Extremely satisfied	Moderately dissatisfied	Moderately dissatisfied	Extremely satisfied	Extremely dissatisfied					Extremely satisfied	Extremely dissatisfied	Extremely dissatisfied	Adequately satisfied	Moderately dissatisfied	Adequately satisfied	Moderately satisfied		Moderately satisfied	Probably false	Definitely false	Probably false	Definitely true	Probably true	Definitely true
anonymous	EN	Female	White	High school graduate	$60,000 - $69,999	Mary Rita	My parent	More than 5 years ago	Illness or disease		Over 70	Yes	Psychiatric (i.e. antidepressants, sleep aids, anti-anxiety meds, antipsychotics),Thyroid	Synthroid 35+ years - some form of anti-depressant since I was 18	Divorced	Excellent		Family,Friends		active listening, sharing memories - good ones and painful ones, availability of support when needed	Other		People who compare their grief to mine and feel the need to share their story when I was expressing my raw feelings. People that say I know exactly how you feel.	Family and close friends. I feel most supported when grief is triggered and there is someone to actively listen and acknowledge whatever it is that came up for me. Being heard. It might be as simple of sharing a smile or acknowledgement of body language that acknowledges he emotion - happy or sad.	Active listening is so important. Silence can also be golden.	Adequately satisfied	Adequately satisfied		Extremely satisfied	Extremely satisfied						Extremely satisfied	Extremely satisfied	Extremely satisfied	Extremely satisfied			Adequately satisfied	Extremely satisfied	Definitely false	Definitely false	Definitely true	Definitely true	Definitely true	Definitely true
anonymous	EN	Female	White	4 year degree	$60,000 - $69,999	Philomena	My child	1-3 years ago	Perinatal death related causes		Stillborn to 3	No			Married	Poor	Friends and family who are comfortable regularly talking about our experience and feelings, and therapists who are actually knowledgeable about traumatic grief.	Counselors/therapists		Allowing us to express unacceptable, taboo, extreme, and honest thoughts and emotions.	Family,Friends,Colleagues,Neighbors,Support groups,Counselors/therapists			Pets and animals, in nature, and when being hugged.	Allow me to express emotional, extreme things without judgement or fixing.	Moderately dissatisfied	Moderately dissatisfied	Extremely dissatisfied							Extremely satisfied		Extremely dissatisfied	Moderately dissatisfied		Adequately satisfied	Adequately satisfied	Extremely dissatisfied	Extremely satisfied	Probably false	Probably false	Definitely false	Probably true	Probably true	Probably true
anonymous	EN	Female	White	4 year degree		Jonathan	My child	More than 5 years ago	Other	Car crash	12-17	Yes	Cholesterol lowering medications		Married	Good	Social support is the perception and actuality of being cared for and receiving assistance from others including family, friends, neighbors, coworkers, or organizations. This support might be emotional, financial, informational or companionship.	Family,Friends,Colleagues,Faith community,Neighbors,Support groups,Counselors/therapists			Other	Medical professional		Being around others who understand		Adequately satisfied	Moderately dissatisfied		Adequately satisfied	Extremely satisfied	Moderately dissatisfied			Moderately dissatisfied	Moderately satisfied		Extremely satisfied	Moderately satisfied	Moderately satisfied	Moderately satisfied	Moderately satisfied	Adequately satisfied		Probably false	Definitely false	Probably true	Probably false	Probably true	Definitely true
anonymous	EN	Female	White	Professional degree	$100,000 - $149,999	Vivian	My child	3-5 years ago	Accident		3-11	Yes	Psychiatric (i.e. antidepressants, sleep aids, anti-anxiety meds, antipsychotics),Cholesterol lowering medications	Concerts methylphenidate ziprasodone trazodone aspirin metformin buproprion lamotrigine 2013 simvistatin 2019	Married	Good	Remembering her with me.	Family,Friends,Colleagues,Support groups		Contacting me, creating a picture book, RAOK, Sharing her memories on facebook	Friends		I did have two close friends disappear	MISS and TCF support groups were most helpful for me. Hearing other people's stories helped.	Ask to talk about her more.	Adequately satisfied	Moderately satisfied		Extremely satisfied					Extremely dissatisfied			Adequately satisfied	Adequately satisfied			Moderately satisfied	Extremely satisfied		Definitely false	Probably false	Probably false	Probably true	Probably true	Probably true
anonymous	EN	Female	White	Some college	$100,000 - $149,999	Eli	My child	Within the last year	Illness or disease		12-17	No			Married	Excellent	Im Blessed	Family,Friends,Colleagues,Faith community,Neighbors,Counselors/therapists			Other	Hospital		Home church work		Extremely satisfied	Extremely satisfied			Extremely satisfied					Extremely satisfied									Probably false	Definitely false	Definitely true	Definitely true	Definitely true	Definitely true
anonymous	EN	Female	White	Professional degree	$30,000 - $39,999	William	My child	More than 5 years ago	Unknown/undetermined		Stillborn to 3	Yes	Psychiatric (i.e. antidepressants, sleep aids, anti-anxiety meds, antipsychotics)	Prozac, 6 months previously four years	Divorced	Adequate	Friends, family, church, community	Friends,Colleagues,Counselors/therapists		When people would ask me about him or included themselves in the funeral and his birthdays each year.	Family,Friends,Faith community,Counselors/therapists		Saying unkind things to me. People expected me to move on after I had a living child.	Around my colleagues. I'm now a counselor and they are very supportive. My mom is very supportive. She's openly grieved and still does for my son. She goes to the graveyard and helpse celebrate his birthday every year.	Including him in conversation and in our family make up.	Extremely satisfied	Extremely dissatisfied		Adequately satisfied	Moderately dissatisfied					Adequately satisfied	Adequately satisfied	Moderately dissatisfied	Moderately dissatisfied	Moderately dissatisfied	Adequately satisfied		Moderately satisfied		Probably false	Probably false	Definitely false	Probably true	Probably false	Probably true
anonymous	EN	Female	White	4 year degree	$70,000 - $79,999	Andrew	My child	More than 5 years ago	Accident		3-11	No			Married	Good	Family members & friends who can provide a shoulder to cry on & are comfortable with that	Family,Friends,Other	Community	Responses that allowed me to speak about my child	Family		Responses where people were more concerned about their own issues rather than offering suport	I feel most supported in my community. They let me know often that they remember Andrew & that they miss him too	I don't have an answer to this. I have been lucky to have a supportive group to lean on	Extremely satisfied	Moderately satisfied	Extremely satisfied	Extremely satisfied	Moderately satisfied	Extremely satisfied			Adequately satisfied	Adequately satisfied	Adequately satisfied	Moderately satisfied	Extremely satisfied	Extremely satisfied		Adequately satisfied	Moderately satisfied	Extremely satisfied	Definitely false	Definitely false	Probably true	Probably true	Definitely true	Definitely true
anonymous	EN	Female	White	Doctorate	More than $150,000	Caroline	My child	More than 5 years ago	Illness or disease		3-11	Yes	Psychiatric (i.e. antidepressants, sleep aids, anti-anxiety meds, antipsychotics)	A variety of different sleep medications - 10+ years, buproprion - 1 year	Separated	Adequate	People will to step up and help when going through difficult times, those willing to remember despite it being many years since her passing	Family,Friends		Listening, bring her up and reminiscing, laughing and crying at memories.	Family,Faith community,Support groups		Ignoring, making the loss about them, forgetting important days/moments, changing the subject, not allowing time to grieve, acting like she didn't exist	With friends and some family - location doesn't matter	Listening, bring her up and reminiscing, laughing and crying at memories.	Extremely satisfied	Moderately satisfied		Moderately satisfied	Adequately satisfied			Moderately satisfied		Moderately satisfied	Moderately dissatisfied	Moderately satisfied	Moderately satisfied	Moderately dissatisfied	Moderately dissatisfied	Moderately dissatisfied	Adequately satisfied	Extremely satisfied	Probably false	Probably false	Probably false	Definitely true	Probably true	Probably true
anonymous	EN	Female	White	2 year degree		Ben	My child	More than 5 years ago	Accident		18-24	No			Married	Very poor	Friends / family who still understand and accept that loss of a child is lifelong	Support groups		Being with other parents who lost adult children and who understand the pain	Faith community		Assuming I’m “ back to normal” because I’m at church again	Support group	Try to understand the changes due to the deep grief	Extremely dissatisfied	Extremely dissatisfied		Extremely satisfied	Adequately satisfied				Extremely dissatisfied	Extremely dissatisfied	Adequately satisfied	Extremely dissatisfied	Extremely dissatisfied	Moderately dissatisfied	Adequately satisfied	Extremely satisfied	Extremely dissatisfied	Extremely satisfied	Probably true	Definitely false	Definitely false	Definitely false	Definitely false	Probably true
anonymous	EN	Female	White	4 year degree	$70,000 - $79,999	John	My spouse/partner	Within the last year	Illness or disease		41-55	No			Widowed	Adequate	The friends, family, co-workers, people in your day to day life	Family		Allowing me to be honest about where I am	Friends		Telling me what I have to do, pushing me to move on	Alone on my back porch where John and I used to sit	Don’t let the room go cold anytime I mention John’s name	Adequately satisfied	Adequately satisfied	Moderately satisfied	Adequately satisfied		Adequately satisfied			Adequately satisfied			Extremely satisfied	Adequately satisfied	Moderately dissatisfied	Adequately satisfied		Adequately satisfied	Extremely satisfied	Probably false	Probably false	Probably true	Definitely true	Probably true	Definitely true
anonymous	EN	Female	White	4 year degree	$100,000 - $149,999	David	My spouse/partner	More than 5 years ago	Illness or disease		56-70	No			Widowed	Excellent	Very helpful	Family,Friends		Listening and talking	Other	No one	insensitive comments	With people who knew my husband. They understand the depth of my loss	Ask about him		Extremely dissatisfied		Adequately satisfied		Extremely dissatisfied	Extremely dissatisfied		Extremely dissatisfied	Extremely satisfied		Moderately satisfied	Extremely satisfied	Moderately satisfied			Moderately satisfied	Extremely satisfied	Definitely false	Probably true	Definitely true	Probably true	Probably true	Definitely true
anonymous	EN	Female	Other	2 year degree	$10,000 - $19,999	David	My spouse/partner	Within the last year	Illness or disease		56-70	Yes	Psychiatric (i.e. antidepressants, sleep aids, anti-anxiety meds, antipsychotics)	Prozac, Trazodone, Busperone for over a year	Widowed	Very poor	people who give a damn	Family		their love and concern and protection	Friends		there weren't any. I got ignored like I didn't exist	my home	realize widowhood is not contagous and I'm still me.																			Definitely true	Probably true	Definitely false	Definitely false	Definitely false	Definitely false
anonymous	EN	Female	White	Some college	$70,000 - $79,999	Dale Fredrick Kappus	My parent	More than 5 years ago	Unknown/undetermined		41-55	No			Married	Very poor	Everything	Other	Husband is my only support	Listening. Holding me. Not judging me. Remembering dates. Following my lead.	Family,Friends		My parents were divorced so there was almost a celebration when my dad suddenly died. Nobody in my family except my husband acknowledges he even lived.	I feel the safest at home, especially on his birthday and death day- which are only 5 days apart.	Remember him. Say his name. Acknowledge losing a parent is hard. Remember dates.					Extremely dissatisfied	Extremely satisfied			Extremely satisfied			Extremely dissatisfied	Adequately satisfied		Extremely satisfied			Extremely satisfied	Definitely true	Definitely true	Probably false	Definitely false	Probably true	Definitely false
anonymous	EN	Female	White	Professional degree	$100,000 - $149,999	Leslie	My parent	More than 5 years ago	Illness or disease		56-70	Yes	Psychiatric (i.e. antidepressants, sleep aids, anti-anxiety meds, antipsychotics),Heart medications,Pain medications,Thyroid,Cholesterol lowering medications	Synthroid 20years, Prozac 6months, Gabapentin 6months, Atorvastatin 1year	Married	Poor	Helps to get your feelings out in the open	Friends,Counselors/therapists		Listening, biking	Family,Friends,Colleagues,Faith community,Neighbors		Telling me to get over it, saying being sad is not helpful	Nature, friends area	Listen, include me more, give and take in relationship	Moderately dissatisfied	Extremely dissatisfied		Moderately satisfied	Adequately satisfied			Moderately satisfied		Adequately satisfied	Extremely dissatisfied	Moderately dissatisfied	Adequately satisfied	Extremely dissatisfied				Moderately satisfied	Probably true	Definitely true	Probably false	Probably false	Probably true	Probably true
anonymous	EN	Female	White	Some college	$30,000 - $39,999	Dustin	My spouse/partner	1-3 years ago	Suicide		25-40	No			Widowed	Adequate	Just being there. Someone who tries to just be there	Family		Someone understanding when im having an off day and just being patient with me	Friends		Selfishness. They disappear	When im with his mom. My best friend. My mom. My daughter.	Having someone to talk to or just text through out the day maybe. Like when ur having a bad thought and need to vent				Adequately satisfied	Adequately satisfied						Moderately dissatisfied	Adequately satisfied	Moderately dissatisfied	Moderately dissatisfied	Moderately satisfied		Moderately dissatisfied	Extremely satisfied	Probably false	Probably true	Probably false	Probably true	Probably true	Probably true
anonymous	EN	Female	White	4 year degree	$70,000 - $79,999	Dennis	My spouse/partner	More than 5 years ago	Illness or disease		56-70	Yes	Heart medications,Thyroid	atenolol 10 years, levothyroxine 10 years	Married	Good	someone to talk to and to do things with	Family,Friends,Faith community,Neighbors		asked me to do things with them, emailed and called	Support groups,Counselors/therapists		judgement	with family	call just for the fun and to visit	Extremely dissatisfied	Moderately dissatisfied		Adequately satisfied	Moderately satisfied	Adequately satisfied	Adequately satisfied	Extremely dissatisfied		Moderately dissatisfied	Moderately satisfied	Extremely satisfied	Extremely satisfied	Moderately satisfied			Adequately satisfied	Moderately satisfied	Probably false	Probably false	Probably false	Probably false	Probably true	Probably false
anonymous	EN	Female	White	Professional degree	$100,000 - $149,999	Lincoln	My child	More than 5 years ago	Unknown/undetermined		Stillborn to 3	No			Married	Good	It means that my son existed even if no one else was lucky enough to have met him.	Family,Friends,Colleagues,Support groups		Using my son's name, making donations to a memorial, sharing support on social media posts	Family,Friends,Colleagues		Using platitudes ("it was meant to be", "he's in a better place", etc), birth announcements within the first several months after losing him..	With close friends and my parents.	Just listen and not try to fill the void with saying things can be hurtful.	Extremely satisfied	Adequately satisfied		Extremely satisfied								Moderately satisfied	Extremely satisfied		Adequately satisfied	Moderately satisfied	Adequately satisfied	Extremely satisfied	Definitely false	Definitely false	Probably true	Probably true	Probably true	Definitely true
anonymous	EN	Female	White	High school graduate	$50,000 - $59,999	David	My spouse/partner	1-3 years ago	Illness or disease		Over 70	Yes	Thyroid,Cholesterol lowering medications	Lovastatin 40mg 15 years Levothyroxine 100mcg. 20 years	Widowed	Very poor	Friends and family	Support groups		Being there and listening	Family,Friends		Acting like they know what I am feeling and trying to fix me	Among other widows or widowers as they know and have been through what I am going through	Check in and show that you care.	Moderately dissatisfied	Extremely dissatisfied	Moderately dissatisfied	Moderately dissatisfied		Moderately satisfied				Extremely satisfied		Moderately dissatisfied	Moderately dissatisfied		Extremely satisfied	Extremely satisfied		Extremely satisfied	Probably true	Probably true	Definitely false	Probably true	Definitely false	Definitely false
anonymous	EN	Female	White	Professional degree	More than $150,000	Ian Clough	My child	Within the last year	Accident		25-40	No			Married	Excellent	It has been a lifeline	Family,Friends,Neighbors,Counselors/therapists		Understanding/ help/ social media / companionship	Other		People who made terrible comments but they have been few	With friends family and neighbors - they did so much for us upon his passing. They check up on us still after 6 months	Continue to ask how we are doing. Continue to remember our son				Moderately satisfied	Moderately satisfied				Extremely dissatisfied	Moderately satisfied	Moderately satisfied	Extremely satisfied	Extremely satisfied	Moderately satisfied	Moderately dissatisfied		Adequately satisfied	Extremely satisfied	Probably false	Probably false	Probably true	Definitely true	Probably true	Definitely true
anonymous	EN	Female	White	4 year degree	$100,000 - $149,999	Charlie	My child	1-3 years ago	Illness or disease		12-17	Yes	Psychiatric (i.e. antidepressants, sleep aids, anti-anxiety meds, antipsychotics),Pain medications,Thyroid	Medical marijuana 1 1/2 years levothyroxin 5 years meloxican 3 years	Married	Poor	Family and friends	Friends,Colleagues,Counselors/therapists,Other	Other bereaved parents	Listening to me, sitting with me in my grief	Family,Neighbors,Support groups		When I say I am having a hard day they say ok will leave you alone. Telling me I am too much. Telling me I am ungrateful for their support.	Other bereaved people. Counseling. Running in the woods with my friends	Check on me, ask me how I am doing, listen. Not judge or blame.		Extremely satisfied	Adequately satisfied	Extremely satisfied	Extremely satisfied			Extremely dissatisfied		Moderately satisfied		Extremely dissatisfied	Extremely satisfied	Adequately satisfied	Adequately satisfied	Moderately dissatisfied	Moderately satisfied	Extremely satisfied	Probably true	Probably true	Definitely false	Definitely false	Probably false	Probably true
anonymous	EN	Female	White	Some college	$80,000 - $89,999	Theresa	My sibling	More than 5 years ago	Illness or disease		Over 70	Yes	Psychiatric (i.e. antidepressants, sleep aids, anti-anxiety meds, antipsychotics),Cholesterol lowering medications	Zoloft for years. crestor for six years.	Married	Adequate	Letting me grieve and talk about them.	Counselors/therapists		Listening	Faith community		The lack of respect for each faith	Therapist office. Nature	Listening skills	Extremely satisfied	Moderately satisfied	Moderately satisfied	Adequately satisfied	Adequately satisfied	Extremely satisfied	Moderately satisfied	Extremely satisfied	Moderately satisfied	Extremely satisfied	Adequately satisfied		Moderately satisfied					Extremely satisfied	Definitely false	Probably false	Probably true	Probably true	Probably true	Definitely true
anonymous	EN	Female	White	Some college	$40,000 - $49,999	Jayce	My child	1-3 years ago	Other	Sudden Infant Death	Stillborn to 3	No			Partnered	Adequate	Friends and family. Getting out of the house and trying to engage in life	Family,Friends,Colleagues,Neighbors,Support groups,Counselors/therapists		Just someone being there. Understanding I am no longer the same and I am only human	Friends,Colleagues,Faith community		Dismissive behavior. “Reasoning”. Insensitive behaviors	I feel most supported with the people closest to my heart	Not try to justify the loss	Moderately dissatisfied	Moderately dissatisfied	Adequately satisfied	Extremely satisfied	Moderately dissatisfied	Extremely satisfied	Moderately satisfied	Moderately satisfied	Moderately satisfied	Extremely satisfied	Adequately satisfied	Moderately satisfied	Moderately satisfied	Moderately satisfied	Extremely satisfied	Adequately satisfied	Adequately satisfied		Definitely false	Probably true	Definitely false	Probably true	Probably true	Probably true
anonymous	EN	Female	White	Some college	$30,000 - $39,999	Thomas	My child	1-3 years ago	Homicide		18-24	No			Married	Good	A community who offers a variety of assitance... etc financial, emotional, spiritual,physical	Family,Friends,Faith community,Support groups,Counselors/therapists		People checking in with me. People willing to simply listen and hold space for me and my pain. People who sent cards months and months even after. Bringing food. Buying gift cards for our family.	Family,Friends		People telling me to be thankful for memories as if that somehow was a substitute for my child. People who say things like Gods plans are perfect... or praying you find peace... or I just cant imagine ...	Bereaved parent support groups. Because they get it.	Listen more. Ask for me to talk about Thomas. Share stories and things they love about Thomas. Not to talk of my child in past tense.	Adequately satisfied	Moderately satisfied	Moderately satisfied	Extremely satisfied	Extremely satisfied				Extremely dissatisfied	Moderately satisfied	Moderately satisfied	Adequately satisfied	Adequately satisfied	Adequately satisfied	Extremely satisfied	Extremely satisfied	Moderately dissatisfied	Extremely satisfied	Definitely false	Definitely false	Definitely false	Definitely true	Probably true	Definitely true
anonymous	EN	Female	White	4 year degree	$100,000 - $149,999	Steven	My sibling	1-3 years ago	Illness or disease		56-70	Yes	Psychiatric (i.e. antidepressants, sleep aids, anti-anxiety meds, antipsychotics)	Sertraline - 30 yesrs	Married	Excellent	Friends & family	Family,Friends		Phone calls, visits, lunch gatherings	Other	Most everyone has		With close friends													Extremely satisfied	Extremely satisfied							Definitely false	Definitely true	Definitely true	Definitely true	Definitely true
anonymous	EN	Female	White	Some college	$50,000 - $59,999	Zachary	My child	More than 5 years ago	Accident		12-17	No			Divorced	Very poor	Allowing me to speak of my son and not try to erase his life...	Support groups,Counselors/therapists		Listening	Family		Changing the subject whenever his name is mentioned eyc	Certain friends...the ones who didn’t run away...	Except that he will always be a part of me...my family!!!										Extremely satisfied		Extremely dissatisfied	Moderately dissatisfied		Extremely satisfied	Extremely satisfied	Adequately satisfied	Extremely satisfied	Definitely true	Definitely true	Definitely false	Definitely true	Probably true	Probably true
anonymous	EN	Female	White	4 year degree	$40,000 - $49,999	Steven	My child	More than 5 years ago	Illness or disease		18-24	Yes	Psychiatric (i.e. antidepressants, sleep aids, anti-anxiety meds, antipsychotics)	Klonopin	Separated	Poor	People to talk to in person	Other	My youngest	He stop wanted to be with me	Family,Friends,Neighbors,Counselors/therapists		Being told I couldn’t be helped or being forgotten as if we all died too		Don’t give up on us																			Definitely true	Definitely true	Definitely false	Definitely false	Definitely false	Definitely false
anonymous	EN	Female	Asian	4 year degree	$30,000 - $39,999	Krishna	My sibling	More than 5 years ago	Perinatal death related causes		Stillborn to 3	No			Single	Poor	A group of people that help you feel safe and support you during times of distress	Friends,Counselors/therapists		Listening to me and offering to help with my daily needs	Family		Diminishing my grief and needs, being abusive, gaslighting	With my roommate and her family because it feels like a supportive family unit where I am valued	Helping me with access to therapy	Extremely dissatisfied	Extremely dissatisfied	Extremely dissatisfied		Extremely dissatisfied					Adequately satisfied		Extremely dissatisfied	Adequately satisfied					Extremely satisfied	Probably false	Probably false	Probably true	Probably true	Probably false	Probably true
anonymous	EN	Female	White	Some college	$30,000 - $39,999	Ray	My spouse/partner	3-5 years ago	Other	Complications from outpatient surgery	56-70	No			Widowed	Adequate	Having people to talk to or do things with outside of work	Friends,Neighbors		Checking on me			My husband was my best friend and no family close by. Feel everyone has their own lives and problems, so not blaming anyone, just feel very lonely	Getting together with friends and laughing.	Feel at this point I need a push to get me out of my comfort zone of staying at home.										Adequately satisfied		Moderately satisfied	Moderately satisfied	Extremely satisfied	Moderately satisfied			Extremely satisfied	Probably true	Definitely false	Probably true	Probably true	Probably true	Probably true
anonymous	EN	Female	White	High school graduate	$100,000 - $149,999	Johnny	My child	More than 5 years ago	Accident		18-24	Yes	Psychiatric (i.e. antidepressants, sleep aids, anti-anxiety meds, antipsychotics)	Zoloft 5 years	Married	Good	People understanding why i do what i do, like skip social situations,cant be in crowds ( not sure why that happened after my Son passed)	Family,Friends,Colleagues,Support groups		Being present	Colleagues		Lack of acknowledgement/inderstanding when having bad day	Home, its my safe place		Extremely satisfied	Extremely dissatisfied	Adequately satisfied	Extremely dissatisfied	Adequately satisfied	Extremely satisfied				Extremely dissatisfied	Extremely dissatisfied	Extremely satisfied	Extremely satisfied	Extremely satisfied	Extremely satisfied	Extremely satisfied	Moderately satisfied		Definitely false	Definitely false	Definitely true	Definitely true	Definitely true	Definitely true
anonymous	EN	Female	White	Some college	$40,000 - $49,999	Tyler	My child	More than 5 years ago	Perinatal death related causes		Stillborn to 3	No			Divorced	Poor	Social support to me means having friends and family that don't judge or try to diminish my pain but rather support me in remembering my son without any expectations that one day it won't hurt any more .	Support groups		Active listening, no judgement, no imposed time limit on my grief.	Family,Friends,Colleagues,Counselors/therapists,Other	Doctors are extremely non supportive and judgmental.	Asking me to not talk about my son. Telling me I've had other children so his death shouldn't bother me. Asking me to take depression meds. Telling me he was a baby so it was better than if I had known him for years and then lost him. My mom told me that most likely he would have had cerebral palsy so it was better because I wouldn't want a child 'like that'. People imposing a time limit on my gr…	I feel most supported around the friends I have met through MISS. I also feel that other bereaved people I have met are safe people I can allow in my circle. I feel I can truly be who I am and that I don't have to explain the hole in my heart. They understand.	I wish people would understand that pain, grief, and love go hand in hand and that it's ok to miss and love a person who has died. I wish it wasn't treated like a disease.	Extremely dissatisfied	Extremely dissatisfied	Extremely dissatisfied	Extremely dissatisfied	Extremely dissatisfied					Moderately dissatisfied	Extremely dissatisfied	Extremely dissatisfied	Moderately satisfied	Moderately dissatisfied	Moderately satisfied	Moderately satisfied	Extremely dissatisfied	Extremely satisfied	Probably true	Definitely false	Definitely false	Probably true	Probably false	Probably true
anonymous	EN	Female	Other	High school graduate	$50,000 - $59,999	Carolyn	My sibling	1-3 years ago	Illness or disease		18-24	No			Married	Adequate	Family or friends who check up on you from time to time.	Family,Friends,Other	Faith and Hope that I will see her in heaven. God	When a person brings her up in our conversation. Memories of her.	Faith community,Support groups		When they expect me to cry	In my alone time with God or when as a family we take about her.	There's no group support for siblings that have lost a sibling.	Moderately dissatisfied	Extremely dissatisfied		Extremely satisfied		Adequately satisfied				Adequately satisfied		Adequately satisfied	Adequately satisfied		Adequately satisfied			Extremely satisfied	Probably false	Probably false	Probably false	Probably true	Probably false	Probably true
anonymous	EN	Female	White	Some college	$40,000 - $49,999	Jasper Stearns Horecky	My child	More than 5 years ago	Accident		18-24	No			Divorced	Adequate	I don't know	Colleagues		Listening and engaging in conversation about my beloved son	Family,Friends		"How are you going to handle not being the center of attention when everyone stops focusing on you"	No where	Stop telling me to stop feeling or thinking the way I do and telling me to move on	Adequately satisfied	Adequately satisfied		Extremely dissatisfied					Adequately satisfied	Moderately dissatisfied		Extremely dissatisfied	Adequately satisfied	Moderately dissatisfied	Adequately satisfied	Adequately satisfied	Adequately satisfied	Extremely satisfied	Probably false	Definitely true	Definitely false	Definitely false	Probably true	Probably true
anonymous	EN	Male	White	High school graduate	$50,000 - $59,999	Danny	My child	3-5 years ago	Accident		25-40	Yes	Psychiatric (i.e. antidepressants, sleep aids, anti-anxiety meds, antipsychotics),Pain medications,Cholesterol lowering medications		Married	Adequate		Friends,Counselors/therapists		Recognizing that this is the worst of all losses	Colleagues		Very small family, we are all so hugely impacted that it's very difficult to know how or what to do			Extremely satisfied	Extremely satisfied	Moderately satisfied		Adequately satisfied	Extremely satisfied				Moderately satisfied	Moderately satisfied		Moderately satisfied	Moderately satisfied	Adequately satisfied			Extremely satisfied	Probably false	Probably false	Probably false	Probably false	Probably true	Probably false
anonymous	EN	Female	White	Some college	$100,000 - $149,999	Amara & Iris	My child	1-3 years ago	Perinatal death related causes		Stillborn to 3	No			Married	Poor	The support of friends, family, and community outside of the home	Support groups,Counselors/therapists		Just being there, letting me vent, acknowledging my pain	Family,Friends,Faith community,Neighbors		Stopped talking to me altogether, dismisses my grief and losses, downplays my feelings by saying things like “they’re in a better place”, etc.	In support groups with people who understand grief, in therapy with my therapist who understands and seems genuine, or within my own home with my living children because I can be myself and don’t have to pretend.	They can just contact me just to talk or hang out. They can understand that my grief does not define me. That if they wait for me to reach out they are only pushing me further away.	Moderately satisfied	Extremely dissatisfied	Moderately dissatisfied	Adequately satisfied	Extremely dissatisfied		Adequately satisfied			Moderately satisfied		Extremely dissatisfied	Moderately dissatisfied	Extremely dissatisfied	Adequately satisfied	Moderately satisfied		Extremely satisfied	Definitely true	Probably true	Definitely false	Definitely false	Definitely false	Definitely false
anonymous	EN	Female	White	2 year degree	$90,000 - $99,999	Robert	My spouse/partner	Within the last year	Illness or disease		56-70	Yes	Psychiatric (i.e. antidepressants, sleep aids, anti-anxiety meds, antipsychotics)	Lorazepam 8 months	Married	Very poor		Support groups			Family,Friends,Colleagues,Faith community,Neighbors			Support groups because they understand	Talk, ask questions, offer support	Extremely satisfied	Extremely dissatisfied	Extremely dissatisfied	Extremely satisfied	Moderately dissatisfied	Extremely satisfied					Moderately dissatisfied	Extremely dissatisfied	Extremely dissatisfied	Extremely dissatisfied	Extremely satisfied		Extremely dissatisfied	Extremely satisfied	Definitely true	Definitely true	Definitely false	Definitely false	Definitely false	Definitely false
anonymous	EN	Female	White	Some college	$50,000 - $59,999	Joy	My sibling	3-5 years ago	Other	She had a blood disorder (that I just found out that I have too) that causes liver damage. She was in active addiction to alcohol, which accelerated the liver damage and caused an early death.	25-40	Yes		Desferal IV infusion (once a week at a hospital) to remove iron from my blood.	Married	Adequate	It means having a community of people who are safe to share your journey of grief with; who don’t try to fix you or hurry you...people who let me say her name and tell stories about her.	Friends,Faith community		My best friend remembered that it was the anniversary of my sister’s passing and mailed me a bonsai tree and other thoughtful gifts. My sister’s best friend made shirts for my whole family in honor of my sister. Mostly though, when people share a memory of her or let me share a memory.	Other	My husband. My sister passing was like a grenade going off in our marriage. I didn’t know what to expect and neither did he. He has never experienced loss and although he loves me and sympathizes, he just doesn’t get it. He felt like I abandoned him and I felt unsupported.	When my husband said that he can’t keep feeling sorry for someone who has the same sadness over and over again. Anytime anyone says “at least...” Whenever I talk about her or my grief and I can tell that they’re not really listening.	I feel most supported when I’m around other people who have lost someone. I feel like we’re our own club or something. Lol. We all have shared that particular “flavor” of pain and I think it connects us.	By asking questions about my sister or at least letting me talk about her.	Moderately satisfied		Extremely satisfied		Extremely satisfied			Moderately dissatisfied		Adequately satisfied	Moderately dissatisfied	Moderately dissatisfied	Moderately dissatisfied		Moderately satisfied	Adequately satisfied		Extremely satisfied	Definitely false	Definitely false	Probably true	Probably true	Probably true	Probably false
anonymous	EN	Female	White	Less than high school	$50,000 - $59,999	Tyler Bryce Tabor	My child	1-3 years ago	Homicide		18-24	No			Divorced	Very poor	Friends that youre able to speak with	Friends		Showing up the night of murder, a court hearing, checking in almost daily via text	Family,Friends		Telling me 3 weeks later to get over it that life goes on, close friends who have lost a child never checking or able to talk, family never calling or helping Tylers younger siblingv	Im not sure if anywhere but by myself	Talk about Tyler, dont feel uncomfortable when i do, not judge me in my grief, go with to a support group				Extremely satisfied	Extremely satisfied				Extremely satisfied	Adequately satisfied	Moderately satisfied	Extremely dissatisfied	Moderately dissatisfied	Extremely dissatisfied		Moderately dissatisfied		Moderately satisfied	Probably false	Definitely true	Definitely false	Definitely false	Probably false	Probably true
anonymous	EN	Female	White	High school graduate	$60,000 - $69,999	Shannon	My child	More than 5 years ago	Accident		18-24	No			Married	Adequate	Leave me alone unless you’ve lost a child too	Faith community		Space when I needed it	Family		When at the funeral family thought it was a good time for family pictures.	In my solitude, alone with my thoughts.	Don’t tell me she’s in a better place.	Extremely satisfied	Adequately satisfied	Extremely satisfied	Extremely satisfied	Moderately satisfied	Extremely satisfied	Extremely satisfied		Extremely satisfied		Moderately dissatisfied	Moderately satisfied	Adequately satisfied					Extremely satisfied	Definitely false	Definitely false	Definitely true	Definitely true	Definitely true	Definitely true
anonymous	EN	Female	White	High school graduate	$100,000 - $149,999	Gunner	My child	More than 5 years ago	Other		Stillborn to 3	Yes	Psychiatric (i.e. antidepressants, sleep aids, anti-anxiety meds, antipsychotics),Heart medications,Cholesterol lowering medications		Married	Very poor	Loving me no matter how I feel.	Other	Husband	People telling me they love me	Family,Friends,Colleagues,Faith community,Neighbors			My home- I can be myself													Extremely dissatisfied	Moderately dissatisfied	Moderately dissatisfied	Moderately satisfied		Extremely dissatisfied	Extremely satisfied	Probably true	Definitely true	Definitely false	Definitely false	Definitely false	Probably true
anonymous	EN	Female	White	2 year degree	$70,000 - $79,999	Cameron	My child	More than 5 years ago	Other	Fetal demise at 18 weeks gestation	Stillborn to 3	Yes	Psychiatric (i.e. antidepressants, sleep aids, anti-anxiety meds, antipsychotics),Pain medications	Meds for diabetes- off and on for 9 years. Zoloft for 4 years	Married	Poor	Help and compassion from family and close friends			Nurse from hospital sent cards for up to 6 months after his birth	Friends,Faith community			Other loss community members		Extremely satisfied	Adequately satisfied	Extremely satisfied	Extremely satisfied	Moderately dissatisfied							Moderately dissatisfied	Moderately dissatisfied		Adequately satisfied	Adequately satisfied		Adequately satisfied	Probably false	Definitely true	Definitely false	Probably true	Probably false	Probably true
anonymous	EN	Female	White	2 year degree	More than $150,000	Matthew lien	My child	More than 5 years ago	Suicide		18-24	Yes	Psychiatric (i.e. antidepressants, sleep aids, anti-anxiety meds, antipsychotics)	Prozac 20 years, seroquel 8 years	Married	Poor	Peopl to talk with	Family,Support groups		Just to.listen and hear me	Friends,Colleagues		Never asking how i am	Support group	Ask how im feeling				Moderately satisfied	Moderately satisfied	Moderately dissatisfied			Extremely dissatisfied	Extremely satisfied	Moderately satisfied	Adequately satisfied	Moderately dissatisfied	Extremely dissatisfied	Adequately satisfied	Moderately satisfied	Moderately dissatisfied		Probably false	Definitely false	Probably true	Probably true	Probably false	Probably false
anonymous	EN	Female	White	Professional degree	$80,000 - $89,999	Becky	My parent	1-3 years ago	Illness or disease		56-70	No			Married	Adequate	It means people who understand	Faith community		Checking in even when I don’t reach out, letting me talk about her	Family		Platitudes- she is in a better place or asking me if I’m over it yet	Church	Invite me to talk about it more					Adequately satisfied			Moderately satisfied			Moderately satisfied	Moderately dissatisfied	Adequately satisfied						Definitely false	Probably false	Probably false	Probably true	Probably false	Probably false
anonymous	EN	Female	White	Professional degree	$100,000 - $149,999	Faith & Aime	My child	3-5 years ago	Perinatal death related causes		Stillborn to 3	Yes	Psychiatric (i.e. antidepressants, sleep aids, anti-anxiety meds, antipsychotics)	Effexor 75mg; off and on for the past five years	Married	Poor	The support I get from my family, friends and social circles	Colleagues,Faith community,Support groups,Counselors/therapists		Just listening, not offering advice or platitudes	Family,Friends		Forgetting anniversaries, not attending memorials, not contributing to causes	At the carefarm, at my church, and online	By not being so defensive when asked to do better; by not expecting me to make the effort to reach out first	Extremely satisfied	Moderately satisfied		Extremely satisfied	Extremely satisfied					Extremely satisfied	Extremely satisfied	Moderately dissatisfied	Adequately satisfied	Adequately satisfied	Extremely satisfied		Adequately satisfied	Extremely satisfied	Probably true	Probably true	Definitely false	Probably true	Definitely false	Probably true
anonymous	EN	Female	White	4 year degree	$70,000 - $79,999	Ben and Kimber	My child	3-5 years ago	Perinatal death related causes		Stillborn to 3	No			Married	Adequate	It is important to have others be there to hear you and comfort you.	Family,Friends,Neighbors,Support groups		Those who listened and made time to speak my child's name and acknowledge the pain				With my immediate family and support group	Not move on and pretend it never happened now that I have other children.	Moderately satisfied	Moderately dissatisfied	Extremely satisfied		Moderately satisfied						Adequately satisfied	Moderately satisfied	Moderately satisfied	Moderately satisfied			Adequately satisfied	Moderately satisfied	Probably true	Definitely false	Definitely false	Definitely true	Definitely true	Definitely true
anonymous	EN	Female	White	Less than high school	More than $150,000	Casey	My child	More than 5 years ago	Perinatal death related causes		Stillborn to 3	No			Married	Good	Having people around me who are positive but don’t try to ignore my sons impact on our life	Family,Friends,Colleagues		People who even after 10 years will still talk about Casey by name	Faith community,Counselors/therapists		I had a chaplain who was inconsolably crying immediately after my son died. Everyone looks for different things but I was looking for strength in those hours that followed my sons death. I felt like I had to be the strong one for her.	With other parents who have lost a child in similar circumstances	Mention my sons existence from time to time	Extremely satisfied	Extremely satisfied	Moderately satisfied	Extremely satisfied	Moderately dissatisfied					Moderately dissatisfied	Moderately dissatisfied	Adequately satisfied	Moderately satisfied		Extremely satisfied		Moderately satisfied		Probably false	Probably true	Probably false	Probably true	Definitely true	Probably true
anonymous	EN	Female	White	Doctorate	More than $150,000	Tim	My sibling	1-3 years ago	Illness or disease		41-55	Yes	Psychiatric (i.e. antidepressants, sleep aids, anti-anxiety meds, antipsychotics)	Wellbutrin and Prozac 2 years	Married	Adequate	Friends work society in general	Friends		Actions of remembrance	Colleagues,Faith community,Counselors/therapists		All things happen for a reason , you must move on	Facebook reading people’s stories	Understand how terrible the loss is and the pain doesn’t end when the funeral is over	Moderately satisfied	Extremely satisfied		Moderately satisfied	Moderately satisfied					Moderately dissatisfied	Moderately satisfied	Adequately satisfied	Moderately satisfied		Extremely satisfied	Adequately satisfied	Moderately dissatisfied	Adequately satisfied	Probably false	Probably true	Probably false	Probably false	Probably false	Probably false
anonymous	EN	Female	White	4 year degree	$90,000 - $99,999	Riley	My child	1-3 years ago	Accident		Stillborn to 3	Yes	Psychiatric (i.e. antidepressants, sleep aids, anti-anxiety meds, antipsychotics)	Xanax, Prozac	Married	Adequate	People that help me through the loss	Family,Friends,Colleagues,Faith community,Support groups,Counselors/therapists		Letting me talk about her, and talking to me about her			Cliche saying or advice from people who haven’t experienced this kind of loss	Home.	Remember her	Extremely satisfied	Extremely satisfied		Extremely satisfied	Extremely satisfied	Extremely satisfied			Extremely satisfied	Extremely satisfied	Extremely satisfied	Extremely satisfied	Moderately satisfied	Adequately satisfied	Extremely satisfied		Adequately satisfied	Extremely satisfied	Definitely false	Probably false	Probably false	Probably false	Probably true	Probably true
anonymous	EN	Female	White	Professional degree	$70,000 - $79,999	Billy (husband); Skip (brother); Don (father)	My spouse/partner	More than 5 years ago	Illness or disease		41-55	Yes	Psychiatric (i.e. antidepressants, sleep aids, anti-anxiety meds, antipsychotics)	Effexor - 4 years	Widowed	Adequate	Peers who understand my loss and support my process	Family,Friends		Help with my daughter; help with the funeral	Other	General community - not understanding complexities of being widowed at young age with young child	“Oh, you’re young - you’ll find someone else”, as if he could be replaced	Best friends who knew us when life was normal and have stuck with me	Offer more support groups for widows in my circumstances		Moderately dissatisfied		Extremely dissatisfied		Moderately dissatisfied			Moderately dissatisfied		Adequately satisfied	Extremely satisfied	Extremely satisfied	Moderately dissatisfied	Extremely satisfied	Moderately dissatisfied	Moderately dissatisfied	Extremely satisfied	Definitely false	Definitely false	Definitely false	Definitely true	Definitely true	Definitely true
anonymous	EN	Female	White	Doctorate	$60,000 - $69,999	Michael	My child	More than 5 years ago	Homicide		18-24	Yes	Psychiatric (i.e. antidepressants, sleep aids, anti-anxiety meds, antipsychotics),Pain medications,Cholesterol lowering medications	Victoza 5 years, Invokamet 7 years, Spironolactone 10 years, Pravastatin 4 years, Losartin 2 years, Lexapro 13 years, Lorazepam 15 years, Oxycodone 4 years, Baclofen 2 years, Ibuprofen 2 years, medical marijuana 1 year	Divorced	Adequate	Support of friends and family.	Family,Friends		Someone who listens. Someone who lets me have my own time and space. Someone who remembers my son.	Family,Friends,Colleagues,Faith community,Counselors/therapists		Directing me to move on and get over it. Avoiding me. Avoiding mentioning my son. Being visibly uncomfortable with conversations about my son.			Moderately satisfied	Adequately satisfied		Extremely dissatisfied		Moderately satisfied			Adequately satisfied	Extremely dissatisfied		Moderately satisfied	Moderately satisfied	Moderately dissatisfied	Extremely dissatisfied	Adequately satisfied	Extremely dissatisfied	Extremely satisfied	Probably true	Definitely true	Probably true	Probably false	Probably false	Probably false
anonymous	EN	Female	White	2 year degree	$70,000 - $79,999	Terry	My parent	Within the last year	Illness or disease		56-70	No			Married	Good	It is important to know people are thinking of you	Family,Friends,Faith community		Text, calls, or visits			Just saying they are in a better place	With my sisters and Mom, we are a tight family and we grieved together	Stepping up to help with hard days as it gets farther from his death date				Moderately satisfied	Extremely satisfied				Moderately satisfied		Extremely satisfied	Moderately satisfied	Moderately satisfied	Moderately satisfied			Adequately satisfied		Definitely false	Definitely false	Probably true	Probably true	Probably true	Probably true
anonymous	EN	Female	Black or African American	4 year degree	$30,000 - $39,999	Makur, Daniel, Irene
anonymous	EN	Female	White	2 year degree	$100,000 - $149,999	Mary	My parent	Within the last year	Illness or disease		Over 70	Yes	Psychiatric (i.e. antidepressants, sleep aids, anti-anxiety meds, antipsychotics)	Effexor 10 years, levothyroxine 12 years, lamictal one week	Single	Very poor	Having friends/family be with me in the trenches of my grief	Friends,Counselors/therapists		Validation of my feelings, letting me talk and not telling me how I should be feeling or acting	Family,Colleagues		Those who feel when your 3 days of bereavement leave are up you should be back to normal	I feel most supported at my counselor where my feelings are validated	Listen without interjecting their experience or what the would do	Extremely dissatisfied	Extremely dissatisfied	Moderately dissatisfied	Extremely satisfied	Extremely satisfied		Moderately dissatisfied	Moderately dissatisfied		Extremely satisfied	Extremely satisfied	Moderately dissatisfied	Moderately dissatisfied		Adequately satisfied	Moderately dissatisfied	Extremely dissatisfied	Extremely satisfied	Definitely true	Definitely true	Definitely false	Probably true	Probably false	Probably true
anonymous	EN	Female	White	Professional degree	$70,000 - $79,999	Skip	My sibling	More than 5 years ago	Illness or disease		25-40	Yes	Psychiatric (i.e. antidepressants, sleep aids, anti-anxiety meds, antipsychotics)	Effexor - 4 years	Widowed	Adequate	People who understand the enormity of this sibling loss and how if affects every part of my life and family	Family,Friends,Support groups		Family and friends	Other	General population not understanding that sibling grief is huge	Only talking about being there for my parents - failing to understand my loss, as well	Family - because they miss him, too	Understand how profound sibling loss is; understand how compound grief affects someone	Extremely dissatisfied	Extremely dissatisfied	Extremely dissatisfied	Extremely dissatisfied	Moderately satisfied						Moderately satisfied	Extremely satisfied	Extremely satisfied	Adequately satisfied	Extremely satisfied		Moderately dissatisfied	Extremely satisfied	Definitely false	Definitely false	Definitely false	Definitely true	Definitely true	Definitely true
anonymous	EN	Female	White	Doctorate	More than $150,000	Alan	My sibling	Within the last year	Unknown/undetermined		25-40	No			Married	Excellent	Community and family embracing and assisting	Family,Friends,Colleagues,Faith community,Neighbors,Other		Showing up, bringing meals, sending cards and flowers, hugging and crying with me, sitting with me, walking with me, listening to me			None	Family home, church. This is where the most genuine response came-- people showed up in person ready to embrace us.	Continue to check up after the first 2 weeks. It's still really hard after that, but everyone expects you to return to "normal life."				Extremely satisfied	Extremely satisfied				Extremely satisfied	Moderately dissatisfied	Extremely satisfied	Extremely satisfied	Moderately satisfied	Extremely satisfied			Adequately satisfied		Definitely false	Probably false	Probably true	Definitely true	Probably true	Probably true
anonymous	EN	Female	White	Professional degree	$70,000 - $79,999	David	My spouse/partner	1-3 years ago	Illness or disease		56-70	Yes	Psychiatric (i.e. antidepressants, sleep aids, anti-anxiety meds, antipsychotics),Cholesterol lowering medications	Lorazepam 18 months	Widowed	Good	Family, friends and grief group therapy	Family,Friends,Neighbors,Support groups,Other	Online groups	“Holding space”, visiting, actual help around the house				Online..due to commonality of experience, grief groups ...due to understanding and ability to share, friends...due to their listening	N/A		Extremely satisfied		Extremely satisfied		Extremely satisfied	Extremely satisfied		Extremely satisfied	Extremely satisfied		Extremely satisfied	Extremely satisfied	Extremely satisfied	Extremely satisfied	Extremely satisfied		Extremely satisfied	Definitely false	Definitely false	Definitely true	Definitely true	Definitely true	Definitely true
anonymous	EN	Female	White	Professional degree	$70,000 - $79,999	Don	My parent	Within the last year	Illness or disease		Over 70	Yes	Psychiatric (i.e. antidepressants, sleep aids, anti-anxiety meds, antipsychotics)	Effexor - 4 years	Widowed	Excellent	Understanding - expressing and feelings understood	Family,Friends,Colleagues,Faith community,Neighbors,Support groups		Losing a parent is more universally understood than my other losses				Everyone has been supportive	N/A	Moderately dissatisfied	Moderately dissatisfied			Extremely satisfied			Extremely satisfied			Extremely satisfied	Extremely satisfied	Extremely satisfied	Extremely satisfied	Extremely satisfied		Adequately satisfied	Extremely satisfied	Definitely false	Definitely false	Definitely true	Definitely true	Definitely true	Definitely true
anonymous	EN	Female	White	Some college	$100,000 - $149,999	Thomas	My child	More than 5 years ago	Other	Medically fragile/surgical recovery complications	12-17	No			Married	Poor	Help from family friends and community while healing	Family,Support groups		Online support from moms who’s children share the same condition as Thomas. Specifically-a mom sends me cards and small gifts for no reason other than to help me through.	Other	I’m not sure excellent support exists...	People saying “everything happens for a reason” or “they are in a better place” really just goes right through me even after 8 years	at first it was my schizencephaly mom group. But after a while you feel less helpful and just like the mom who couldn’t keep her baby alive and who would want to hear from her?	I’m not sure they can.	Adequately satisfied	Adequately satisfied		Adequately satisfied	Moderately satisfied	Adequately satisfied					Moderately satisfied	Moderately satisfied	Adequately satisfied	Adequately satisfied	Adequately satisfied		Moderately dissatisfied	Extremely satisfied	Definitely true	Definitely true	Definitely false	Probably true	Probably true	Probably true
anonymous	EN	Female	White	Professional degree	More than $150,000	Xavier
anonymous	EN	Female	White	2 year degree	$100,000 - $149,999	Virginia and Keegan	My child	More than 5 years ago	Perinatal death related causes		Stillborn to 3	Yes	Psychiatric (i.e. antidepressants, sleep aids, anti-anxiety meds, antipsychotics)	Lorazepam	Married	Excellent	At the time the online boards with other bereaved moms.	Family,Friends,Colleagues,Faith community,Support groups		Cards and hugs	Counselors/therapists		When I went to my counselor on what would have been my due date and she asked me why I was crying. I got mad and angry. She was very harsh to me that day.	Church		Extremely satisfied	Extremely satisfied		Extremely satisfied	Extremely satisfied					Moderately dissatisfied	Extremely satisfied	Extremely satisfied	Extremely satisfied	Adequately satisfied	Extremely satisfied	Extremely satisfied	Extremely satisfied	Extremely satisfied	Probably false	Definitely false	Probably false	Definitely true	Probably true	Probably true
anonymous	EN	Female	White	2 year degree	$100,000 - $149,999	Jesse	My child	3-5 years ago	Perinatal death related causes		Stillborn to 3	Yes	Psychiatric (i.e. antidepressants, sleep aids, anti-anxiety meds, antipsychotics)	Zoloft (antidepressant use since April 2015)	Married	Good	That I can talk about my baby, and other people can talk to me about my baby/remember him.	Family,Friends,Colleagues,Neighbors,Support groups,Counselors/therapists		Written notes, gifts, money for the expense of the monument	Family		Saying I was trying to get attention when I wrote about the loss of my baby. Refusing to talk about him or pretending like he never existed. My sister in law announcing her pregnancy on my baby’s due date.	Close friends, loss moms, health care providers.	Remember his birth day. Come on a drive to visit his grave with me.	Extremely satisfied	Extremely satisfied	Extremely satisfied	Extremely satisfied	Extremely satisfied					Extremely satisfied	Moderately satisfied	Adequately satisfied	Extremely satisfied	Moderately satisfied	Moderately satisfied	Extremely satisfied	Adequately satisfied	Extremely satisfied	Probably false	Definitely true	Probably false	Probably false	Probably true	Probably true
anonymous	EN	Female	White	Less than high school	$70,000 - $79,999	RJ	My child	Within the last year	Perinatal death related causes		Stillborn to 3	No			Partnered	Very poor	Work mates, friends people in general	Friends,Counselors/therapists			Family,Colleagues		They didn’t ask how I was, thoughtless comments and conversations In front of me.	I just started seeing a counselor because I feel very alone in my grief	Let me talk and listen properly and be considerate and more thoughtful	Moderately satisfied	Adequately satisfied	Extremely dissatisfied							Adequately satisfied			Extremely satisfied		Adequately satisfied		Moderately dissatisfied	Extremely satisfied	Definitely false	Definitely true	Definitely false	Probably false	Probably false	Probably false
anonymous	EN	Female	Other	Some college	$90,000 - $99,999	Hector Greg Garcia	My child	1-3 years ago	Accident		25-40	Yes	Psychiatric (i.e. antidepressants, sleep aids, anti-anxiety meds, antipsychotics)	Sertralune, trazodone, lisinopril	Married	Adequate		Family		Phone calls, outings and being a good listener	Faith community				Being good listeners				Extremely satisfied	Extremely satisfied	Extremely satisfied			Extremely satisfied			Adequately satisfied	Moderately satisfied				Extremely satisfied		Definitely false	Definitely true	Definitely true	Definitely false	Definitely true	Probably true
anonymous	EN	Female	White	Doctorate	More than $150,000	Rhys	My child	More than 5 years ago	Perinatal death related causes		Stillborn to 3	Yes	Psychiatric (i.e. antidepressants, sleep aids, anti-anxiety meds, antipsychotics),Thyroid	Prozac 4mg - taken since shortly after Rhys died (11 years); levothyroxine 9 years	Married	Good	Encouragement to grieve as needed	Family,Friends,Colleagues,Support groups,Counselors/therapists,Other	Husband	Listening, validating feelings				Online support group during early years; cognitive behavioral therapist was also very helpful in guiding me through trauma recovery; husband has always been my best friend and support as we both grieved the kids of our first child		Extremely dissatisfied	Extremely dissatisfied		Moderately satisfied	Moderately satisfied					Extremely satisfied	Moderately satisfied	Adequately satisfied	Adequately satisfied	Adequately satisfied	Extremely satisfied		Adequately satisfied		Definitely false	Definitely false	Definitely true	Definitely true	Definitely true	Definitely true
anonymous	EN	Female	Other	4 year degree	$10,000 - $19,999	Kenneth	My child	More than 5 years ago	Accident		18-24	Yes	Psychiatric (i.e. antidepressants, sleep aids, anti-anxiety meds, antipsychotics),Heart medications,Pain medications		Single	Very poor		Other			Family,Faith community,Support groups		Exclusion						Moderately satisfied	Extremely dissatisfied					Moderately dissatisfied		Moderately dissatisfied	Moderately dissatisfied	Extremely dissatisfied		Moderately dissatisfied			Probably true	Definitely true	Definitely false	Definitely false	Definitely false	Definitely false
anonymous	EN	Female	White	Some college	$30,000 - $39,999	Kendryek	My child	3-5 years ago	Unknown/undetermined		Stillborn to 3	Yes	Psychiatric (i.e. antidepressants, sleep aids, anti-anxiety meds, antipsychotics)	Lexapro	Married	Adequate	Support from peers	Family,Friends,Support groups		Acts of love from fam	Family,Friends		When people think I shouldn’t be sad cause I have three other children	Home		Extremely satisfied	Extremely satisfied	Extremely dissatisfied	Extremely satisfied	Extremely satisfied	Extremely satisfied	Extremely satisfied		Extremely satisfied	Adequately satisfied	Moderately satisfied	Moderately satisfied	Moderately satisfied	Moderately dissatisfied	Moderately dissatisfied				Probably false	Probably false	Probably true	Definitely true	Probably true	Probably true
anonymous	EN	Female	White	Professional degree	$100,000 - $149,999	Michael	My parent	Within the last year	Illness or disease		56-70	No			Married	Poor	Something that fulfills the social craving of humanity.	Other	My husband.	Sharing space with me. Anticipating needs.	Friends,Colleagues,Counselors/therapists		“Let me know if you need anything” and “just ask and I’ll be there”	At home	Not move on from my grief experience so quickly. Do things for me instead of expect me to have the energy to reach out or to know what I want.	Moderately dissatisfied	Moderately dissatisfied		Extremely dissatisfied				Adequately satisfied		Adequately satisfied		Adequately satisfied	Moderately dissatisfied	Moderately dissatisfied			Extremely dissatisfied	Moderately satisfied	Definitely false	Probably false	Probably false	Probably true	Definitely false	Probably true
anonymous	EN	Female	White	Professional degree	More than $150,000	Kailey Blake Massey	My child	More than 5 years ago	Accident		18-24	Yes	Psychiatric (i.e. antidepressants, sleep aids, anti-anxiety meds, antipsychotics)	Vyvanse, 1 year,	Married	Adequate	People asking about us, talking about Kailey, checking on our well being, recognizing our loss	Friends,Support groups		Sitting with us and letting us talk (or not), regularly checking up and/or meeting with us (1-2x a week or more), staying with us the entire journey and not fizzling out, talking about Kailey normally, feeling free to say anything with them	Family,Colleagues,Faith community,Neighbors		Not talking to us again, being supportive at the service and then never checking up on us or at least, not regularly, posting family pictures on the months following Kailey’s death as if they needed to reassure themselves, people at work who never even mentioned her, only 1 church leader checked up on us and there wa never any follow up. There is a small group of couples with kids our kids age wh…	Our grief support group for parents specifically who’ve lost children- even though it’s been 6 years and we don’t do anything outside of our monthly group, we still feel most comfortable with them; we know we can talk about our kids and every one is happy to listen or we can not mention them, but we’re among kindred spirits; with our close friends who’ve checked up on us regularly the entire time…	Accept death as a natural part of life and just talk about her more; bring her up at the holidays and not make us want to talk about her but feel that we can’t; TIME - just spend time with us and notice when we’ve disappeared; I’ve become more depressed recently and no one notices,because it’s been so long, they think we are over it				Adequately satisfied	Moderately dissatisfied	Moderately dissatisfied			Moderately satisfied	Extremely dissatisfied	Moderately dissatisfied	Adequately satisfied	Extremely satisfied	Extremely dissatisfied	Moderately dissatisfied	Extremely satisfied	Moderately dissatisfied	Extremely satisfied	Definitely false	Definitely false	Probably false	Probably true	Definitely true	Definitely true
anonymous	EN	Male	White	Professional degree	$100,000 - $149,999	Ezra	My child	3-5 years ago	Unknown/undetermined		Stillborn to 3	Yes	Psychiatric (i.e. antidepressants, sleep aids, anti-anxiety meds, antipsychotics)	Wellbutrin	Married	Good	Having a community of people around us that are willing to listen and be there for each other	Family,Friends,Faith community		Showing up, saying our child’s name, conversations	Family,Colleagues,Neighbors		Not talking about it, avoiding	With friends	Ask how we are doing	Adequately satisfied	Moderately satisfied		Adequately satisfied	Adequately satisfied					Extremely satisfied	Adequately satisfied	Moderately dissatisfied	Extremely satisfied	Moderately dissatisfied	Moderately dissatisfied		Moderately dissatisfied	Adequately satisfied	Definitely false	Probably false	Probably true	Probably true	Probably false	Probably true
anonymous	EN	Female	White	Some college	$40,000 - $49,999		My spouse/partner	Within the last year	Other		Over 70	No			Widowed	Very poor	The church, Pastors friends coming along side of me to be there to listen to my cries, check on me for any needs, caring, visitations, phone calls.	Other		Phone calls, friends who welcome me with hugs, friends who truly listen to my sorrow, really see me and not turn away.	Friends,Faith community,Neighbors		People who say they care and will be there to listen but then you never hear from again. Church Pastors who know what you are going through yet never visit.	My exercise class , a receptionist where I go for yoga. A couple of young women at the evening church I attend.	Invitations to meet, a home visit, a surprise meal brought to my home. Phone calls mean a lot but days go by without any. Hugs are valued because I miss human contact. In general people reaching out to me instead of me always making the calls. I feel like people probably feel like I am begging for attention.	Extremely dissatisfied	Extremely dissatisfied	Extremely dissatisfied	Moderately satisfied	Extremely satisfied			Extremely dissatisfied		Extremely satisfied	Adequately satisfied	Moderately satisfied	Moderately satisfied	Extremely dissatisfied	Extremely dissatisfied	Extremely dissatisfied	Extremely dissatisfied		Probably true	Probably false	Definitely true	Probably false	Definitely true	Probably true
anonymous	EN	Female	White	2 year degree	$90,000 - $99,999	Jayden	My child	More than 5 years ago	Perinatal death related causes		Stillborn to 3	Yes	Psychiatric (i.e. antidepressants, sleep aids, anti-anxiety meds, antipsychotics)	Xanax as needed 3 years	Married	Poor	People who understand who I could talk to	Support groups		Anyone willing to listen or remember without judgement	Family,Colleagues,Counselors/therapists		People refusing to remember or talk about it. People acting like as time went by I was supposed to move on or get over it	Not sure.	By remembering he was here and he still counts as one of my children	Extremely dissatisfied	Extremely dissatisfied	Extremely dissatisfied	Extremely dissatisfied	Adequately satisfied					Extremely dissatisfied		Extremely dissatisfied	Moderately dissatisfied		Adequately satisfied	Adequately satisfied	Extremely dissatisfied	Extremely satisfied	Probably false	Probably true	Definitely false	Probably true	Definitely true	Probably false
anonymous	EN	Female	White	4 year degree	More than $150,000	Cody	My child	1-3 years ago	Other	Overdose	18-24	No			Married	Good	It means people checking on me, inviting me places, listening and remembering, etc. Means the world to me.	Family,Friends,Faith community		Texts and calls to check in, invites to lunch, cards and notes in the mail, sometthing to signify they remembered the anniversary of his death, etc.	Family,Friends,Other	Some friends and family failed, while others didn't.	Saying NOTHING! I mean, never mentioning him or ever asking how I was etc.	My own home or anywhere my most supportive friends/family are. Also, in church.	Those thay aren't doing well, do more of what the others are doing.	Adequately satisfied	Adequately satisfied		Moderately satisfied	Moderately satisfied						Moderately satisfied	Extremely satisfied	Extremely satisfied	Moderately satisfied	Adequately satisfied			Extremely satisfied	Definitely false	Probably false	Definitely true	Definitely true	Probably true	Probably true
anonymous	EN	Female	White	Some college	$90,000 - $99,999	Matthew	My child	1-3 years ago	Accident		18-24	Yes	Psychiatric (i.e. antidepressants, sleep aids, anti-anxiety meds, antipsychotics),Thyroid	Wellbutrin 2.5 years, citrilopram 6 years, levo 4 yrs	Married	Adequate	I don't know. It's complicated	Support groups		Talking about my son	Family		Changing subject, brushing me off when I'm upset, crying	By myself	I don't know. There's nit much anyone can do				Moderately satisfied		Moderately satisfied			Moderately dissatisfied			Extremely dissatisfied	Moderately satisfied	Moderately satisfied	Extremely satisfied	Moderately satisfied		Extremely satisfied	Probably true	Probably true	Definitely false	Definitely false	Probably false	Probably false
anonymous	EN	Female	White	Professional degree	$20,000 - $29,999	Bill	My spouse/partner	1-3 years ago	Suicide		56-70	No			Widowed	Poor	Being able to access resources without having to have a lot of money or insurance	Support groups,Counselors/therapists		Willing to listen and not trying to “get me over it”	Family,Friends		My family and friends have been somewhat supportive - your questions only lend themselves to black or white	Support groups and therapy	Not really sure				Extremely satisfied		Extremely satisfied	Extremely satisfied			Extremely satisfied		Moderately dissatisfied	Adequately satisfied	Extremely dissatisfied		Extremely satisfied		Extremely satisfied	Definitely true	Probably true	Definitely false	Definitely false	Definitely false	Probably true
anonymous	EN	Female	White	Professional degree	$100,000 - $149,999	:Lewis	My spouse/partner	Within the last year	Illness or disease		56-70	Yes	Psychiatric (i.e. antidepressants, sleep aids, anti-anxiety meds, antipsychotics)	Prozac - 6 months	Widowed	Adequate	Not being isolated	Friends,Colleagues,Counselors/therapists		Friends are available to leave the house with me. Individual grief counseling has been very helpful.	Family,Other	Personal trainer and yoga teacher	Refusing to talk about my husband because it "makes people sad."	With my grief counselor and with my personal trainer - both experiences are very "me centered" and I don't feel a need to "pretend"	Putting less emphasis on rewarding me for "getting over it" or doing well with "moving on."	Moderately dissatisfied	Moderately dissatisfied	Moderately dissatisfied	Moderately satisfied		Extremely satisfied			Adequately satisfied	Moderately satisfied		Moderately dissatisfied	Moderately satisfied		Moderately satisfied	Moderately dissatisfied	Extremely satisfied	Extremely satisfied	Definitely true	Definitely false	Definitely false	Probably false	Probably true	Probably false
anonymous	EN	Female	White	4 year degree	$90,000 - $99,999	Iara Persephone	My child	3-5 years ago	Illness or disease		3-11	Yes	Psychiatric (i.e. antidepressants, sleep aids, anti-anxiety meds, antipsychotics),Cholesterol lowering medications	Zoloft 4 months, rosuvastatin 1 month	Married	Excellent	Someone who helps me live day by day by showing they care about me and what I’m going through. They understand that I won’t ever be okay but they try to help in any way possible.	Family,Friends,Colleagues,Counselors/therapists		My sister moved in with me for a few months and would make sure I was out of bed and eating properly. Colleagues would work extra to help take the workload off my hands. Friends would stop by just to make sure I was okay.				At home with family. We all suffered an incredible loss and we can comfort each other and understand what we feel.	Sometimes they avoid talking about my daughter and it would be more helpful if they stopped being afraid of my reaction if they bring her name up. I wish people wouldn’t feel like they can’t talk about her.	Extremely satisfied	Extremely satisfied	Extremely satisfied	Extremely satisfied	Extremely satisfied	Extremely satisfied	Extremely satisfied			Extremely satisfied		Extremely satisfied	Extremely satisfied		Extremely satisfied		Extremely satisfied		Probably true	Definitely false	Definitely true	Definitely true	Definitely true	Definitely true
anonymous	EN	Female	Other	High school graduate	$30,000 - $39,999	Alejandro & Cataleya	My child	3-5 years ago	Other	To early to survive, shock and late on set sepsis	Stillborn to 3	No			Married	Poor	If it’s there I will take it if not I just hold it in	Family		Husband and mom took time off to help me and her me to better health	Family,Friends,Faith community		Never reaching out. Telling me I can have more kids. That I’m ok	Home, it’s where I can be myself and just tell my husband how I feel	I don’t know I can ask them or make them feel like they need to help me or be supportive.	Moderately dissatisfied	Adequately satisfied	Extremely dissatisfied	Adequately satisfied	Extremely dissatisfied	Moderately satisfied				Extremely dissatisfied	Extremely dissatisfied	Moderately dissatisfied	Moderately dissatisfied		Moderately dissatisfied		Moderately satisfied		Definitely false	Probably true	Definitely false	Probably false	Definitely false	Definitely false
anonymous	EN	Female	White	High school graduate	Less than $10,000	Carol	My parent	More than 5 years ago	Illness or disease		Over 70	No			Single	Poor	Family, friends, grief support groups	Friends		Listening to me letting me vent letting me cry and telling me its ok	Family		I was the main caregiver and also worked a full time job and also took care of all of her needs and was never given acknowledgement for stepping up	When my best friend and i talk she has always been my biggest support	Just giving me a chance to finally grieve				Extremely satisfied				Extremely satisfied				Moderately dissatisfied	Moderately satisfied					Extremely satisfied	Probably true	Definitely false	Definitely false	Probably false	Probably false	Definitely true
anonymous	EN	Female	White	4 year degree	$30,000 - $39,999	Richard LaVigne	My spouse/partner	1-3 years ago	Illness or disease		Over 70	Yes	Psychiatric (i.e. antidepressants, sleep aids, anti-anxiety meds, antipsychotics),Thyroid,Cholesterol lowering medications		Married	Excellent	Family and friends support	Family,Friends,Neighbors,Counselors/therapists		Bringing food to me. Listening to me, helping me with paperwork, being there			Some friends who didnt call	In my home. Visiting their home. Because they were always there to listen	I do not know	Extremely satisfied	Extremely satisfied	Extremely satisfied	Extremely satisfied		Extremely satisfied	Moderately satisfied	Extremely satisfied		Moderately satisfied		Extremely satisfied	Extremely satisfied	Adequately satisfied		Moderately satisfied		Extremely satisfied	Definitely false	Definitely false	Probably true	Definitely true	Definitely true	Definitely true
anonymous	EN	Female	White	4 year degree	$20,000 - $29,999	Georgie	My child	More than 5 years ago	Illness or disease		Stillborn to 3	Yes	Psychiatric (i.e. antidepressants, sleep aids, anti-anxiety meds, antipsychotics),Thyroid		Separated	Poor	Friends and family	Support groups		Letting me talk and rant	Family,Faith community		God knows best. Don’t lose your faith.	Cancer charities	Let me talk about my child and experience	Extremely satisfied	Extremely dissatisfied	Extremely satisfied	Extremely satisfied	Extremely dissatisfied			Extremely satisfied	Extremely satisfied	Extremely dissatisfied	Adequately satisfied	Extremely dissatisfied	Extremely satisfied		Extremely satisfied	Extremely satisfied	Adequately satisfied		Probably false	Probably true	Definitely false	Probably true	Definitely false	Probably true
anonymous	EN	Female	White	High school graduate	$10,000 - $19,999	Ian	My child	More than 5 years ago	Homicide		18-24	Yes	Psychiatric (i.e. antidepressants, sleep aids, anti-anxiety meds, antipsychotics),Heart medications	Metoprolol 2yr clonazepam 2 years, Wellbutrin 4 yr, Fluoxetine 2 yr	Divorced	Poor	Friends and family	Counselors/therapists		Counseling for three years, the Mental Health center closed my counselor read tired and help me find a new one.	Family,Colleagues,Other	I've had a hard time finding a good doctor to prescribe me medication they need and being on Medicaid I was turned down at multiple places for help	My job. After 32 years I was pushed out of there because of my mental and emotional health	My counselor has been wonderful. I was approved for disability a year ago. She was my godsend.	Workplaces should allow you to take as much time as you need for your mental health. I felt harassed because missing work do to my PTSD depression and grief.		Moderately satisfied	Adequately satisfied	Extremely satisfied	Adequately satisfied		Moderately dissatisfied		Moderately dissatisfied	Extremely satisfied		Extremely dissatisfied	Extremely dissatisfied	Moderately dissatisfied	Moderately satisfied		Extremely dissatisfied	Extremely satisfied	Probably false	Definitely false	Definitely false	Probably false	Probably true	Probably false
anonymous	EN	Female	White	4 year degree	Less than $10,000	Draven Xavier Dennis	My child	1-3 years ago	Accident		Stillborn to 3	No			Married	Adequate	Listening and being there and helping when needed	Friends,Faith community,Support groups,Counselors/therapists		Just listening to me and understanding or trying to understand	Family,Friends,Colleagues,Neighbors		Ignoring me, not talking to me, getting impatient or mad, not understanding, pushing me to do or not do things	Online	Just be there for me	Extremely dissatisfied	Extremely dissatisfied		Moderately dissatisfied	Adequately satisfied	Extremely dissatisfied	Extremely dissatisfied		Adequately satisfied	Adequately satisfied	Moderately satisfied	Moderately dissatisfied	Adequately satisfied	Adequately satisfied	Extremely satisfied	Moderately satisfied		Adequately satisfied	Probably true	Probably false	Probably false	Probably true	Probably false	Probably true
anonymous	EN	Male	Other	4 year degree	$40,000 - $49,999	Liliana	My child	1-3 years ago	Other	Heart condition	Stillborn to 3	Yes	Psychiatric (i.e. antidepressants, sleep aids, anti-anxiety meds, antipsychotics),Thyroid	Welbutrin, Clonipin, 1 year	Separated	Excellent	Everything	Family,Friends,Colleagues,Faith community,Support groups,Counselors/therapists		Reaching out! Hugs			Lack of communication	Home! My new girlfriend and her kids give me the attention and love needed to continue.	Reach out more!		Moderately satisfied			Moderately satisfied					Extremely satisfied		Extremely satisfied	Moderately satisfied			Extremely satisfied	Extremely satisfied		Definitely true	Definitely false	Probably true	Definitely false	Probably true	Probably true
anonymous	EN	Female	White	4 year degree	$60,000 - $69,999	Joshua	My child	1-3 years ago	Accident		18-24	Yes	Psychiatric (i.e. antidepressants, sleep aids, anti-anxiety meds, antipsychotics)	Trazadone & Xanax 19 months	Divorced	Excellent	Available for what I need & when I need it	Family,Friends,Faith community,Neighbors,Support groups,Counselors/therapists,Other	My son’s friends	Listening, sharing experience from those with losses especially same type loss.	Family		Literally being abandoned & verbally attacked	Facebook group of women in our church. These are prayer warriors who want nothing in return. They respect boundaries & don’t push...just pray. Anybody who can just listen & not try to fix it.	Ask what I need & not push beyond					Extremely satisfied				Adequately satisfied	Extremely satisfied	Extremely satisfied	Moderately dissatisfied	Extremely satisfied	Moderately dissatisfied	Adequately satisfied	Moderately satisfied			Definitely false	Definitely false	Probably true	Definitely true	Probably true	Definitely true
anonymous	EN	Female	White	4 year degree	More than $150,000	Hunter	My child	Within the last year	Illness or disease		3-11	No			Married	Excellent	Family and friends reaching out and being available	Family,Friends,Colleagues,Faith community,Neighbors,Support groups,Counselors/therapists		Random texts or calls				All	Keep reaching out. Keep mentioning Hunter	Moderately dissatisfied	Extremely dissatisfied	Extremely dissatisfied	Extremely satisfied	Extremely satisfied		Extremely dissatisfied			Extremely satisfied	Extremely satisfied	Extremely satisfied	Extremely satisfied	Adequately satisfied	Moderately dissatisfied	Adequately satisfied	Extremely satisfied	Adequately satisfied	Definitely false	Definitely false	Definitely true	Definitely true	Definitely true	Definitely true
anonymous	EN	Female	White	Some college	$20,000 - $29,999	Dan	My child	3-5 years ago	Suicide		25-40	No			Separated	Very poor	Family and friends who can listen to my grief and talk about my son and don’t have unrealistic expectations of me.	Friends,Counselors/therapists		Acknowledging my loss and just listening. Gate keeping. No expectations. Acknowledging birthdays, anniversaries and holidays and how difficult they are.	Family,Friends		Platitudes, he’s in a better place, remember the good times, be strong for your daughter, at least you have a grandson now focus on him, fake it till you make it. Not acknowledging birthdays, death days Christmas and family just expecting that the same traditions will go on with no mention of my son. Cold silence when I speak about him.	Three friends ( one in particular) who start a catch up with allowing lots of space to share how I am with no judgement just holding space. My online grief group Writing Your Grief, I wouldn’t survive without it. My therapist although I can no longer afford sessions.					Adequately satisfied					Moderately satisfied	Extremely satisfied			Moderately satisfied		Extremely satisfied					Probably true	Definitely false	Definitely false	Definitely false	Probably true
anonymous	EN	Male	White	Professional degree	More than $150,000	Adam	My child	More than 5 years ago	Other	Medical Negligence	Stillborn to 3	No			Married	Adequate	Holistic support over time	Family,Friends,Colleagues,Neighbors,Support groups,Counselors/therapists,Other	A little bit of selected above	Supporting as a whole in a holistic way rather than a medical way treating things in isolation with drugs.	Family,Friends,Colleagues,Neighbors		Lack of understanding this empathy, people forgetting you exist - strong friendships lost, expectation to move on quickly, feeling of isolation.	When people want to listen through them starting conversations	Understanding, empathy, connection	Adequately satisfied	Adequately satisfied	Extremely dissatisfied	Extremely satisfied	Adequately satisfied	Extremely dissatisfied			Extremely dissatisfied	Moderately satisfied		Adequately satisfied	Adequately satisfied	Adequately satisfied	Moderately satisfied	Moderately satisfied	Adequately satisfied	Extremely satisfied	Probably true	Probably true	Definitely false	Probably false	Definitely false	Probably true
anonymous	EN	Female	White	2 year degree	$50,000 - $59,999	Jillian	My child	More than 5 years ago	Accident		18-24	Yes	Pain medications	omeprazole, tylenol since 2010	Married	Good	being able to talk about her without people running away	Family,Friends,Colleagues,Faith community,Support groups,Counselors/therapists		Saying her name. Supporting my scholarship fundraisers.			Being asked not to talk about her.	Support groups. We can heal together.	Get help for themselves.				Extremely satisfied	Extremely satisfied	Extremely satisfied			Extremely satisfied	Moderately satisfied	Moderately satisfied	Moderately satisfied	Moderately satisfied	Extremely satisfied	Extremely satisfied	Extremely satisfied	Moderately satisfied	Extremely satisfied	Definitely false	Definitely false	Probably true	Definitely true	Probably true	Definitely true
anonymous	EN	Female	White	Professional degree	$100,000 - $149,999	Sia	My child	1-3 years ago	Accident		3-11	Yes	Thyroid	Synthroid 2013	Divorced	Excellent	having people available and willing to aide in addressing emotional and logistial needs	Family,Friends,Colleagues,Neighbors,Support groups		Playing with my surviving son, responding to Facebook posts about my daughter, managing logistics of my daughters services , helping with the legal needs to try and get justice for her death, coming over to house , providing meals , not making me feel guilty about lack of participation in their lives / holidays or their children’s lives	Other	Spouse	Not minimizing or canceling the first holiday.	Children’s school , they have honored my daughter with memorials and address my living sons needs every day. Neighbors homes - they had my daughter in the homes every day so they feel her absence strongly and have created a fun and safe place for my son to be	Come over more	Moderately dissatisfied	Moderately dissatisfied	Extremely dissatisfied	Extremely satisfied	Extremely satisfied	Extremely dissatisfied			Extremely dissatisfied	Moderately dissatisfied	Moderately satisfied	Moderately satisfied	Extremely satisfied	Extremely satisfied	Extremely satisfied		Extremely satisfied	Extremely satisfied	Definitely false	Definitely false	Definitely true	Definitely true	Probably true	Definitely true
anonymous	EN	Female	White	Professional degree	$100,000 - $149,999	Dominic	My child	3-5 years ago	Other		18-24	No			Married	Very poor	Doctor, mental health support,	Friends,Support groups,Counselors/therapists		Someone saying that they are thinking of me. Someone saying that they still think of Dominic	Family,Faith community		No one asking how I am. Telling me to be positive. Telling me to be thankful and remember the good times. Telling me i have to look after my husband. Everything except looking after myself.	With other bereaved parents because we can feel safe to share our continuing longing for our children, share our feelings honestly	Society pushes " happiness " on everyone. There are no proper discussions about long term grief, no tolerance of continuing feelings of deep sadness. There is an expectation of grief coming to an end point. None of society's views of grief reflect actually how it is. This includes medical professionals and even some counsellors.		Adequately satisfied		Extremely satisfied	Extremely dissatisfied	Moderately satisfied				Extremely satisfied	Extremely dissatisfied	Moderately dissatisfied	Adequately satisfied	Adequately satisfied		Extremely satisfied	Adequately satisfied		Probably false	Probably true	Definitely false	Probably true	Probably true	Probably true
anonymous	EN	Female	White	4 year degree	$50,000 - $59,999	Jeremy	My child	More than 5 years ago	Other	Born to soon	Stillborn to 3	No			Separated	Poor	That he existed	Support groups		Being able to say his name	Family		Being told it’s time to move on He never excited	Alone in my bedroom		Extremely satisfied	Adequately satisfied	Adequately satisfied	Extremely satisfied		Adequately satisfied				Extremely satisfied	Adequately satisfied	Extremely dissatisfied	Extremely dissatisfied		Adequately satisfied	Extremely satisfied		Extremely satisfied		Definitely false	Definitely false	Probably true	Probably true	Probably true
anonymous	EN	Female	White	Professional degree	$100,000 - $149,999	Eva Rose	My child	1-3 years ago	Illness or disease		Stillborn to 3	No			Married	Poor	People understanding and making an effort	Neighbors,Counselors/therapists		Talking, visiting, helping out with my other children	Family,Friends,Colleagues,Faith community		Ignoring my loss, not talking to me. Moaning about trivial things or even their own children. Saying the wrong things	With my counsellor as she had experienced similar	Education	Adequately satisfied	Adequately satisfied	Moderately satisfied	Extremely satisfied	Moderately dissatisfied			Adequately satisfied		Extremely satisfied	Extremely dissatisfied	Moderately dissatisfied	Extremely dissatisfied	Moderately satisfied			Moderately dissatisfied		Probably false	Definitely false	Definitely false	Probably true	Probably false	Probably true
anonymous	EN	Female	White	Some college	$40,000 - $49,999		My child	More than 5 years ago	Perinatal death related causes		Stillborn to 3	Yes	Psychiatric (i.e. antidepressants, sleep aids, anti-anxiety meds, antipsychotics),Thyroid	Anidepressants and anxiety meds. Since 2003.	Divorced	Very poor	Generalized understanding that emotions can be triggered into tears without warning, and there's nothing wrong with it, no it can't be fixed, yes that child triggered what I believe my daughter would look like and the giggles hurt my heart for a moment. That doesn't mean that I am broken it just means that I lost my child. Time does not heal all wounds, there is no "get over it", there is simply …	Family		My children and my best friend attend my annual memorial weekend, we spend 3 days celebrating her and do something for others in need for her, in her memory.	Friends,Colleagues,Faith community,Neighbors,Support groups,Counselors/therapists		Hearing the phrase "get over it" or "time heals all wounds" no it does not, you learn to live without nothing gets easier over time, the memories just get more distant. You can never say "I know what you are going through" because nobody is the same and the healing process as well as the pain are very different for everyone!	In nature listening to the silence, feeling the slight hug from the sun and the wind, seeing the clouds roll by imagining her playing in the sky. I find the most comfort and peace in the quiet. Birds fly free and for a brief moment I can imagine her riding the wind.	They are actually pretty good about support, we go hiking and fishing and spend time together enjoying the peace and beauty.	Extremely dissatisfied	Extremely dissatisfied	Extremely dissatisfied	Adequately satisfied	Extremely dissatisfied	Extremely satisfied	Moderately dissatisfied		Adequately satisfied	Moderately dissatisfied	Extremely dissatisfied	Extremely satisfied	Extremely dissatisfied	Extremely dissatisfied	Extremely dissatisfied	Extremely dissatisfied	Extremely dissatisfied	Extremely satisfied	Definitely true	Definitely false	Definitely false	Definitely false	Definitely false	Definitely true
anonymous	EN	Female	White	Some college	$10,000 - $19,999	Sean	My child	More than 5 years ago	Other	It's never been proven.	18-24	Yes	Psychiatric (i.e. antidepressants, sleep aids, anti-anxiety meds, antipsychotics)	Xanax	Divorced	Poor	Trying to understand. Listening. A hug. Checking on me and my family. Early: Food, taking care of children and house. Taking me away.	Support groups		The few who listened well, cried with me and talked about Sean.	Family,Friends,Faith community		Disappearing and saying it was long enough.		Check on me. Educate themselves about child loss. Listen and empathize.				Extremely dissatisfied	Moderately satisfied					Moderately dissatisfied	Moderately dissatisfied	Extremely dissatisfied	Moderately dissatisfied	Extremely dissatisfied	Moderately satisfied	Moderately dissatisfied		Extremely satisfied	Probably true	Definitely true	Definitely false	Definitely false	Probably false	Definitely false
anonymous	EN	Female	White	4 year degree	$60,000 - $69,999	Harry	My spouse/partner	More than 5 years ago	Illness or disease		56-70	No			Widowed	Very poor	Accepting or extending invitations for get togethers.	Friends,Support groups,Counselors/therapists		Initially post loss, being willing to listen. Then helping me create a new life without my partner.	Family,Colleagues,Faith community,Neighbors		Not keeping in touch with me or my children, not accepting invitations,	I feel most supported with others who have lost a partner. They get it.	Listen. Just listen. Dont offer platitudes , or solutions. And for heavens sake, dont compare it to when your cat died				Adequately satisfied	Adequately satisfied	Extremely satisfied		Adequately satisfied		Extremely satisfied	Adequately satisfied	Adequately satisfied	Extremely satisfied	Adequately satisfied	Extremely satisfied	Extremely satisfied	Adequately satisfied		Probably false	Definitely true	Definitely false	Probably false	Probably true	Probably true
anonymous	EN	Female	White	Some college	$20,000 - $29,999	Aiden Jaxon Holm	My child	1-3 years ago	Accident		Stillborn to 3	No			Married	Poor	People who are there for you, having people to remember your baby with you.	Support groups,Other	My husband	Understanding when I am angry, listening to and validating my feelings	Friends		My couple close friends I have known for almost 10 years never mention him or remember his birthday or death day. After he died I rarely hear from them at all.	When my husband and I attended a local bereaved parent support group it was nice (for lack of a better word) to be around and talk to people who really understood what we were going through.	Remember him. Say his name.				Adequately satisfied		Extremely dissatisfied			Moderately dissatisfied			Moderately dissatisfied	Extremely dissatisfied			Extremely satisfied	Extremely dissatisfied	Extremely satisfied	Definitely false	Definitely false	Probably false	Probably false	Probably true	Definitely true
anonymous	EN	Female	White	Professional degree	$100,000 - $149,999	Roscoe	My child	More than 5 years ago	Perinatal death related causes		Stillborn to 3	Yes	Psychiatric (i.e. antidepressants, sleep aids, anti-anxiety meds, antipsychotics)	Sertraline 6 years	Married	Poor	People visiting me, allowing me to talk about my pain, saying my son’s name.	Friends,Support groups		Visits, people using my son’s name	Family,Friends,Colleagues,Faith community,Neighbors		My parents did not visit me, people said I was grieving too long or not the right way.	I felt supported by other loss parents, no matter where I encountered them.	Culturally we need to learn that grief takes its own course in its own time, and that people who are grieving just need non-judgemental companionship	Extremely satisfied	Adequately satisfied	Extremely dissatisfied	Extremely dissatisfied	Extremely dissatisfied	Adequately satisfied	Adequately satisfied			Adequately satisfied	Moderately dissatisfied	Extremely dissatisfied	Extremely dissatisfied	Extremely dissatisfied	Extremely satisfied	Adequately satisfied	Extremely dissatisfied	Extremely satisfied	Probably false	Probably false	Definitely false	Probably true	Probably true	Definitely true
anonymous	EN	Male	White	Professional degree	$80,000 - $89,999	Kylee May Webb, and Rylan Michael Webb	My child	More than 5 years ago	Other	Kylee was cot death rylan couldn't breath on his own turned ventilator off at 5 months old	Stillborn to 3	No			Divorced	Poor		Other	Feel on my own	People being there	Family,Friends		Not talking to me, not inviting me out to join in. Stopped coming to see me.	I dont i feel like i am all on my own	Phone me. Invite me to outings	Extremely satisfied	Moderately dissatisfied	Moderately satisfied	Extremely satisfied		Extremely satisfied	Moderately dissatisfied		Extremely dissatisfied	Moderately dissatisfied		Extremely dissatisfied	Moderately dissatisfied	Adequately satisfied				Moderately satisfied	Definitely true	Definitely true	Definitely false	Probably false	Definitely false	Definitely false
anonymous	EN	Female	White	Doctorate	More than $150,000	Mathew	My child	More than 5 years ago	Suicide		25-40	Yes	Thyroid	Synthroid Close to 30 years. Neupro. @ 10 years	Married	Adequate	Friends, family, coworkers	Support groups,Other		Listening, non judgemental	Family,Friends,Colleagues,Neighbors,Counselors/therapists		Mostly that I need to move on. Should not b grieving. He wants you to be happy.	With other mother's who lost because they get it.	Find some empathy, not sympathy, empathy.		Extremely dissatisfied		Extremely satisfied	Moderately dissatisfied	Extremely dissatisfied	Extremely dissatisfied		Moderately satisfied	Extremely dissatisfied	Extremely dissatisfied	Moderately dissatisfied	Extremely dissatisfied	Extremely dissatisfied	Extremely satisfied	Moderately satisfied	Adequately satisfied	Extremely satisfied	Probably false	Probably false	Probably true	Definitely true	Definitely true	Definitely true
anonymous	EN	Female	White	Professional degree	$100,000 - $149,999	Stephen	My child	1-3 years ago	Accident		18-24	No			Married	Adequate	Our social support was good at first with family and friends checking in with us frequently but as we move into the 19th month of Stephen’s crossing it has become less and less. People’s lives go on and ours no longer goes on has it did with Stephen.	Family,Friends,Support groups,Other	I have been able to connect with a mothers group of women who have lost a child and within that group meet with a few moms outside of the scheduled meetings for coffee, walks and discussions about our children. This connection is very comforting for me.	When people send me texts and pictures of memories of Stephen. When people check in on holidays and his birth and death day. The random text from his friends of things that remind them of Stephen provide me comfort knowing that he is not forgotten.	Other	I can’t say anyone has failed because I don’t really think we pass or fail at grief. There are people who I thought would be more supportive by checking in with me and haven’t and others who I thought wouldn’t be there have been. I know how uncomfortable and unbearable grief is because I am living it and I get that some people don’t want it. If I can pass on anything to them it is to fill your he…	Avoiding me! Not answering when I call or pretending not to see me in stores.	In my mothers group because they get it!!! We are all bearing the unbearable of losing a child. We range in age from 40-85 and the years of our children’s crossing is 12 months to 31 years and at times 31 years into can be just as raw as 12 months but we have each other for unconditional support!	By just being there to bear witness to my grief	Extremely dissatisfied	Extremely dissatisfied	Extremely dissatisfied	Adequately satisfied	Moderately satisfied	Adequately satisfied	Extremely dissatisfied		Moderately dissatisfied		Moderately dissatisfied	Adequately satisfied	Moderately satisfied	Adequately satisfied	Moderately satisfied	Extremely satisfied	Adequately satisfied	Extremely satisfied	Probably false	Probably false	Probably true	Probably true	Probably true	Probably true
anonymous	EN	Female	White	Professional degree	$100,000 - $149,999	Caitlyn	My child	3-5 years ago	Accident		18-24	No			Married	Good	Some one I can be me with, where I don't have to pretend or wear a mask	Family,Friends,Colleagues,Counselors/therapists		Listening without judgement. Being there for me when I needed it. Not trying to make things or me better or fix my grief. Spending time with my partner when we are talking about Caitlyn, doing things for Caitlyn and spending time in her special places. Listening to me go over and over things and not trying to stop me.	Family,Friends,Colleagues		Platitudes from people who have never lost a child and don't know what they are talking about. People who say they will be there for you but then disappear from your life or seek to avoid me.	At home because I feel safe. In my garden because I feel close to Caitlyn. At a a special friends house because she listens and understand. Those special places we have created for Caitlyn because I feel connected to Caitlyn when I am there.	By not trying to fix what can't be fixed. By accepting the new sad, grieving me as someone who is ok to be with and not expecting me to feel like I need to get over this or move on and become the happy person I was. Not making me feel like I have to wear a mask and pretend I a man someone I am not.		Adequately satisfied		Moderately satisfied		Moderately dissatisfied			Extremely dissatisfied	Extremely satisfied	Adequately satisfied	Moderately satisfied	Moderately satisfied	Adequately satisfied	Extremely satisfied		Moderately satisfied	Extremely satisfied	Probably false	Probably false	Probably false	Probably false	Probably true	Probably true
anonymous	EN	Female	White	4 year degree	More than $150,000	Nathan	My child	More than 5 years ago	Unknown/undetermined		Stillborn to 3	No			Married	Good	Everything	Family,Friends		Just bring there	Family		Not listening	Home, work	Keep remembering	Moderately satisfied	Adequately satisfied	Moderately dissatisfied	Moderately satisfied	Moderately dissatisfied	Moderately satisfied			Adequately satisfied		Moderately dissatisfied	Moderately satisfied	Extremely satisfied	Moderately satisfied		Moderately satisfied	Moderately satisfied	Extremely satisfied	Definitely false	Definitely false	Probably true	Definitely true	Definitely true	Definitely true
anonymous	EN	Female	White	Some college	$70,000 - $79,999	Eli	My child	3-5 years ago	Unknown/undetermined		Stillborn to 3	No			Married	Poor	Friends and family	Family,Friends		Just being there	Faith community,Neighbors,Counselors/therapists		Not being their	Probably at home because my husband get it	Not look so weird when I mention Eli. It as if I am not supposed to talk about him anymore	Extremely satisfied	Extremely satisfied	Extremely satisfied	Extremely satisfied	Extremely satisfied					Moderately dissatisfied	Adequately satisfied	Adequately satisfied	Adequately satisfied	Extremely dissatisfied	Moderately satisfied				Probably false	Probably true	Probably false	Probably true	Probably true	Probably true
anonymous	EN	Female	White	Professional degree	More than $150,000	Audrey	My parent	1-3 years ago	Illness or disease		Over 70	Yes		Omperazole 8 month, Symbicort 3 months	Married	Good	Being able to be comforted when needed	Family,Friends,Colleagues,Faith community		Conversation, hearing others talk about my mom				In my home because it easier to relax a little	If others talked about my mom to me, I'd feel more comforted				Extremely satisfied	Moderately satisfied			Extremely satisfied			Moderately satisfied	Moderately satisfied	Moderately satisfied	Moderately satisfied				Extremely satisfied	Probably false	Probably true	Definitely false	Probably true	Probably true	Probably true
anonymous	EN	Female	White	Professional degree	More than $150,000	Thomas	My child	1-3 years ago	Illness or disease		56-70	No			Married	Poor	Contact, concern and conversation re me and Thomas	Friends		Invitations to walk, visit, eat, etc	Family,Faith community,Neighbors,Support groups		Avoidance, lack of mention, and certain responses such as, “Your life will never be the same”, “I can’t imagine”, or “It’s a bad day for ALL of us”	With other mothers who have lost a child	Ask about Thomas; understand that I have little motivation to reach out or invite them to dinner, etc.		Moderately dissatisfied		Adequately satisfied	Extremely dissatisfied	Moderately dissatisfied			Extremely dissatisfied	Adequately satisfied	Extremely dissatisfied	Extremely dissatisfied	Adequately satisfied	Moderately dissatisfied		Moderately dissatisfied	Moderately dissatisfied		Probably false	Probably false	Probably false	Definitely true	Probably true	Definitely true
anonymous	EN	Female	White	2 year degree	$80,000 - $89,999	Annemarie	My child	Within the last year	Illness or disease		3-11	Yes	Psychiatric (i.e. antidepressants, sleep aids, anti-anxiety meds, antipsychotics)	Clonidine trazadone 2 months	Married	Good	It is helpful and sometimes can pull me out of a depression/anxiety day.	Family,Friends,Colleagues,Counselors/therapists		Checking in. Inviting me to lunch/dinner. Coming to the house for a planned visit.	Other	Some family	Excessive calling. Especially after I have not answered the phone. People trying to relate to my grief with the loss of a friend or other family member.	At home. I feel safe to be however I am feeling that day/moment. My husband and children are wonderful.	More validation in my overwhelming grief.	Moderately satisfied	Moderately satisfied	Moderately satisfied	Moderately satisfied		Extremely satisfied	Moderately satisfied			Extremely satisfied		Adequately satisfied	Moderately satisfied	Adequately satisfied	Moderately satisfied		Moderately satisfied	Extremely satisfied	Definitely false	Definitely false	Probably true	Probably true	Definitely true	Definitely true
anonymous	EN	Female	White	4 year degree	$50,000 - $59,999	Lilya Raine	My child	More than 5 years ago	Perinatal death related causes		Stillborn to 3	No			Married	Excellent		Family,Friends,Support groups			Family,Friends					Extremely satisfied	Extremely satisfied	Moderately satisfied	Adequately satisfied								Adequately satisfied	Moderately satisfied	Extremely satisfied	Extremely satisfied	Extremely satisfied		Extremely satisfied	Definitely false	Definitely false	Probably false	Probably true	Probably true	Definitely true
anonymous	EN	Female	White	Some college	$70,000 - $79,999	Elizabeth	My child	More than 5 years ago	Illness or disease		18-24	Yes	Psychiatric (i.e. antidepressants, sleep aids, anti-anxiety meds, antipsychotics)	Zoloft, Valium, Ambien	Divorced	Poor	Understanding Friends & Family	Other	Good support not excellent. Don’t see often	Kindness and Remembrance not excellent .	Family,Friends,Colleagues,Neighbors,Counselors/therapists		Life is just so different. Others move on. I try but cannot.	With friends and family and church when I attend.	Not make me feel so isolated.	Extremely satisfied	Moderately satisfied		Extremely satisfied	Extremely satisfied					Moderately dissatisfied	Moderately satisfied	Moderately satisfied	Moderately satisfied	Moderately satisfied			Moderately dissatisfied	Extremely satisfied	Probably false	Probably false	Probably false	Probably true	Probably true	Probably true
anonymous	EN	Female	White	Professional degree	$70,000 - $79,999	Ardell	My parent	Within the last year	Illness or disease		Over 70	No			Married	Poor	It means someone cares about me and is concerned about my wellbeing.	Family		Asking how I am, calling me , just being there when I need them.	Colleagues		I have never been asked how I was doing . I felt once the funeral was done , everyone I worked with just thought I was good. I wasn’t allowed to grieve.	Home - my family know what I am going through	Just ask- I would appreciate it so much. I work with nurses so I would have expected them to have more empathy.	Extremely satisfied			Extremely satisfied	Extremely satisfied						Extremely satisfied	Extremely satisfied	Moderately satisfied				Extremely dissatisfied	Extremely satisfied	Probably true	Probably true	Probably true	Probably true	Probably false	Probably true
anonymous	EN	Female	Other	Some college	$40,000 - $49,999	Pablo	My child	1-3 years ago	Accident		25-40	No			Divorced	Good	Unsure, because on most days I just want to be left alone.	Family,Friends,Counselors/therapists		Counseling	Faith community		Telling me that he is dead now "let him rest in peace"	My space. I just want to be left alone on most days.	Just come see me to see if Ineed anything.	Extremely satisfied			Extremely satisfied				Moderately satisfied	Moderately dissatisfied	Extremely satisfied	Adequately satisfied	Moderately satisfied	Moderately satisfied			Moderately satisfied		Adequately satisfied	Probably true	Probably false	Definitely false	Definitely true	Probably true	Definitely true
anonymous	EN	Female	White	High school graduate	$10,000 - $19,999	David	My spouse/partner	More than 5 years ago	Illness or disease		56-70	Yes		Metoprolol (more than 9 years)	Widowed	Poor	Being checked up on and people helping me without being asked.	Family		Being asked to participate in social activities	Friends,Neighbors		Saying we’ll get together and then we never do. Ignoring me.	Social media. I can see I’m not the only person feeling this way.					Adequately satisfied				Extremely satisfied				Extremely satisfied	Extremely dissatisfied	Extremely dissatisfied	Moderately satisfied			Extremely satisfied	Probably true	Definitely true	Definitely false	Probably false	Probably false	Definitely false
anonymous	EN	Female	White	Some college	$50,000 - $59,999	Christopher Daniel Allen	My child	3-5 years ago	Suicide		41-55	No			Separated	Very poor	Everything, I was allowed to really grieve	Other	No one really	I needed hugs and to fall apart but couldnt	Family,Support groups		I didn't find it easy to get help you.	None	Let me fall apart		Moderately satisfied		Moderately satisfied					Adequately satisfied	Extremely satisfied		Extremely dissatisfied	Extremely dissatisfied		Extremely dissatisfied	Extremely dissatisfied	Adequately satisfied	Extremely satisfied	Definitely true	Definitely true	Definitely false	Definitely false	Definitely false	Definitely false
anonymous	EN	Female	White	4 year degree	$50,000 - $59,999	Frances
anonymous	EN	Female	White	Professional degree	$100,000 - $149,999	Riley Patricia McSwiggan	My child	More than 5 years ago	Perinatal death related causes		Stillborn to 3	No			Divorced	Adequate	Family & friends	Family,Friends		Listening & remembering my child	Friends,Other	The hospital where I gave birth, the OBGYN my boss at the time not paying me for bereavement leave	People Not recognizing that a loss of an unborn child ( 24 weeks gestation)	My family	Talk about it ask me how I’m doing, remembering her	Extremely satisfied	Extremely dissatisfied	Extremely dissatisfied	Moderately satisfied						Adequately satisfied	Moderately dissatisfied	Adequately satisfied	Adequately satisfied	Adequately satisfied	Adequately satisfied		Moderately dissatisfied	Extremely satisfied	Probably false	Probably true	Definitely false	Probably true	Probably false	Probably true
anonymous	EN	Male	White	Some college	$40,000 - $49,999	Thomas	My sibling	1-3 years ago	Accident		18-24	No			Partnered	Good	Listening	Family,Colleagues		Crying with me	Family		Religious ones	Work space was amazing	Understand that some days get hard	Extremely dissatisfied	Extremely dissatisfied	Extremely dissatisfied	Moderately dissatisfied	Extremely dissatisfied	Extremely satisfied	Moderately satisfied		Adequately satisfied			Adequately satisfied	Adequately satisfied			Moderately satisfied	Moderately satisfied		Definitely true	Definitely true	Probably false	Probably true	Probably false	Definitely false
anonymous	EN	Female	White	4 year degree	$40,000 - $49,999	Elizabeth	My parent	1-3 years ago	Illness or disease		Over 70	Yes	Psychiatric (i.e. antidepressants, sleep aids, anti-anxiety meds, antipsychotics),Cholesterol lowering medications	Simvastatin, Citalopram, Alprazolam, Hydroxizine	Married	Poor	Showing compassion and sticking around if I need to talk or cry	Friends		just being there in the tender moments with quiet understanding	Family		lack of communication or contact, abandonment	with one girlfriend because she has stuck with me through good and bad, laughter and tears.	Speak about good memories; a hug; text or call to ask how I am doing	Moderately satisfied				Moderately satisfied	Adequately satisfied		Moderately satisfied			Moderately dissatisfied	Extremely dissatisfied	Adequately satisfied	Moderately dissatisfied				Extremely satisfied	Definitely true	Probably true	Definitely false	Probably false	Probably false	Probably false
anonymous	EN	Female	White	Some college	$30,000 - $39,999	Katie and Andrew	My child	3-5 years ago	Accident		18-24	Yes	Psychiatric (i.e. antidepressants, sleep aids, anti-anxiety meds, antipsychotics)	Abilify 2 years, Minipress 2 years, Mirtazapine 2 years, Amlodipine, 2 years, Ciatlopram 2 years	Married	Poor	I got good support from those closest to me but others have avoided me completely.	Family,Friends,Support groups,Counselors/therapists		Taking care of me when I needed it and wasn't capable of doing it on my own.	Colleagues,Neighbors		Avoidance	My home and my support group	Not avoid me.	Extremely satisfied	Extremely dissatisfied	Extremely satisfied	Extremely satisfied	Extremely dissatisfied	Adequately satisfied		Extremely satisfied	Extremely dissatisfied	Extremely satisfied	Extremely dissatisfied	Moderately dissatisfied	Adequately satisfied	Extremely dissatisfied	Extremely dissatisfied	Adequately satisfied		Extremely satisfied	Definitely false	Definitely false	Definitely false	Definitely true	Definitely false	Probably true
anonymous	EN	Female	White	4 year degree	$90,000 - $99,999	Vanessa Kay Carlson	My child	More than 5 years ago	Perinatal death related causes		Stillborn to 3	Yes	Psychiatric (i.e. antidepressants, sleep aids, anti-anxiety meds, antipsychotics)	Ambien, 3 years	Married	Poor	Being with someone in their pain, without fixing	Friends,Faith community,Support groups		Just letting me talk, and say their names	Family,Colleagues,Faith community,Counselors/therapists		Platitudes, fakeness	Home, online groups, i can be myself	Listening vs. responding	Moderately satisfied	Moderately satisfied	Adequately satisfied	Extremely satisfied	Moderately dissatisfied	Extremely satisfied	Adequately satisfied		Extremely satisfied	Moderately dissatisfied	Moderately dissatisfied	Moderately dissatisfied	Adequately satisfied	Adequately satisfied	Extremely satisfied	Moderately satisfied	Adequately satisfied		Probably false	Probably false	Probably false	Probably true	Probably false	Probably true
anonymous	EN	Female	White	4 year degree	$40,000 - $49,999	Evan Wayne Cox	My child	More than 5 years ago	Accident		18-24	No			Married	Poor	People willing to let me talk about my son, who don’t ignore me or get uncomfortable if I mention his name or my pain	Counselors/therapists		Just letting me mention his name without awkward silence or changing the subject.	Family,Friends		Silence, not asking how I’m doing, minimizing the loss-comparing it to the loss of a grandparent or pet.	My therapist’s office was my only place. I moved out of state so I don’t get to see her anymore. I’m trying to find a new space where I can find peace.	By saying his name!! By telling me they remember him and not getting weird if I share an Evan story.				Adequately satisfied		Extremely satisfied			Extremely dissatisfied	Extremely satisfied		Extremely dissatisfied	Extremely dissatisfied	Moderately dissatisfied	Adequately satisfied		Adequately satisfied	Extremely satisfied	Definitely true	Probably true	Probably false	Probably false	Probably true	Probably false
anonymous	EN	Female	White	4 year degree	$100,000 - $149,999	Daniel	My child	More than 5 years ago	Perinatal death related causes		Stillborn to 3	Yes	Thyroid	Levothyroxine	Married	Adequate	Having people to connect with regularly	Family		Acknowledgement of him, meaning talking about him	Family,Friends,Other	Some family, outside of immediate family. Some friends because it makes them uncomfortable	You'll get pregnant again. You have your girls now. It's been a long time since then, you can move on.	Home. Because I can cry here and my husband is a huge support.	Just letting me talk about him. Even if they're uncomfortable	Extremely satisfied	Moderately dissatisfied	Adequately satisfied	Extremely satisfied								Moderately satisfied	Adequately satisfied						Probably false	Definitely false	Probably false	Probably false	Probably true	Probably true
anonymous	EN	Female	White	Professional degree	$30,000 - $39,999	Bill	My spouse/partner	More than 5 years ago	Illness or disease		Over 70	No			Widowed	Adequate	People reach out. Acknowledging my pain	Friends,Support groups		Remembering my loss. Not judging my grief	Family,Other	Some friends. Others were good	Stupid comments. Judging	With my inner circl of friend. A group of 4 I founded who all lost spouses	Just remembering. Asking how things are going. Listen without judging or shoulds																			Probably false	Definitely false	Probably true	Probably true	Probably true	Definitely true
anonymous	EN	Female	White	4 year degree	$40,000 - $49,999	Willow	My child	Within the last year	Other	Still born	Stillborn to 3	No			Married	Excellent	Calls, text, inperson, cards	Family,Friends		Asking about my beautiful little girl	Other	Idk	Ppl grieve differently	Surrounded by family/friends	The hospital was awesome.	Extremely satisfied	Moderately satisfied	Adequately satisfied	Adequately satisfied	Moderately dissatisfied						Adequately satisfied	Extremely satisfied	Extremely satisfied		Adequately satisfied				Definitely false	Definitely false	Probably false	Definitely true	Probably true	Probably true
anonymous	EN	Female	Asian	Professional degree	$80,000 - $89,999	Kamali	My child	1-3 years ago	Other	Doctors wrote "unknown" but he was perfectly healthy and passed in utero after I received the Tdap vaccine	Stillborn to 3	No			Married	Good	Listening, remembering my son, understanding and encouraging me to do things like going to therapy and support groups, remembering his birthday, providing meals, postpartum support	Friends,Colleagues,Support groups,Counselors/therapists		Meal train at work, not being rushed back to work, being asked about my son, being invited back to support groups, being checked in on, therapist making herself available, connecting with other bereaved mothers	Family,Friends,Neighbors		Completely ignoring the fact that I lost my son, or changing the topic, saying therapy is a waste of time, calling my stillbirth the same as their miscarriage	With fellow bereaved mothers, group therapy, with my immediate family (husband and son)	Listen, check in by asking about my son, remembering important dates, using his name, not bringing in their faith when talking about my son, telling me when and how my son's story helped them or their friends	Adequately satisfied	Moderately satisfied	Extremely dissatisfied	Extremely satisfied						Extremely satisfied		Moderately dissatisfied	Adequately satisfied	Moderately dissatisfied	Extremely satisfied	Extremely satisfied	Adequately satisfied	Adequately satisfied	Definitely false	Definitely false	Definitely true	Definitely true	Probably true	Definitely true
anonymous	EN	Female	White	4 year degree	$100,000 - $149,999	Allyson	My child	More than 5 years ago	Illness or disease		Stillborn to 3	No			Married	Excellent	Family, friends, social and professional	Family,Friends,Support groups,Counselors/therapists		Saying her name, remembering her, talking about her death	Other	Doctors	Talking down her “quality of life”, brushing over the impact of my loss	Social media, groups in person and online because others have same experience	Can’t imagine anything better because so good	Extremely satisfied	Moderately dissatisfied	Moderately dissatisfied	Extremely satisfied	Adequately satisfied					Extremely satisfied	Adequately satisfied	Extremely satisfied	Extremely satisfied	Adequately satisfied	Extremely satisfied	Extremely satisfied	Adequately satisfied	Extremely satisfied	Probably false	Definitely false	Probably false	Probably true	Probably true	Probably true
anonymous	EN	Female	White	4 year degree	More than $150,000	Elizabeth Drew Fuller	My child	More than 5 years ago	Accident		3-11	No			Married	Adequate	Ongoing recognition of my loss. Though we are 8 years into our grief journey, I continue to mourn as everyone else has resumed their lives	Support groups		Acknowledgment of her life and death. Including her in ritual and ceremonies. Speaking her name	Family		As strange as this sounds, my mother and my sister both have hijacked her death...making it both a cautionary tale on safety, as well as a religious call to action. I am both disgusted and deeply hurt by theit actions	A Womens Art Therapy group once a week for the last 7 years	Speak her name. Check in with me, not just on holidays and birthdays.				Moderately satisfied		Extremely satisfied			Extremely satisfied	Extremely satisfied					Moderately satisfied			Moderately satisfied	Probably false	Probably true	Probably true	Probably false	Probably false	Probably true
anonymous	EN	Female	White	4 year degree	$30,000 - $39,999	Michael	My sibling	1-3 years ago	Suicide		25-40	No			Partnered	Adequate	People and groups I can go to when I need emotional help coping	Friends,Colleagues,Support groups		Understanding I'm in pain. Offering direct ways to help (ie I mention my house is really getting dirty, offering to come spend a day cleaning with me)	Family		Ignoring or tiptoeing around	Online support group. Everyone is coming with similar experiences and is able to respond with love and acceptance.	Remember I still think of him and not feel weird when I bring up memories				Moderately dissatisfied								Moderately dissatisfied	Adequately satisfied	Adequately satisfied	Extremely satisfied		Moderately satisfied	Extremely satisfied	Definitely false	Probably false	Probably true	Probably true	Probably true	Probably true
anonymous	EN	Female	White	2 year degree	$100,000 - $149,999	Carol	My parent	3-5 years ago	Illness or disease		Over 70	Yes	Thyroid	Synthroid 30+ years	Partnered	Adequate		Friends		Listening			Ignoring her absence	Unsure	Unsure													Adequately satisfied						Probably false	Probably true	Probably false	Probably false	Probably false	Probably false
anonymous	EN	Female	Other	4 year degree	$10,000 - $19,999	Joey	My child	3-5 years ago	Other	Accidental overdose combined with neuro degenerate disease impacting ANS function	18-24	Yes	Psychiatric (i.e. antidepressants, sleep aids, anti-anxiety meds, antipsychotics),Heart medications,Pain medications,Thyroid		Divorced	Adequate	Compassionate acceptance of my grief without placing timelines or expectations on me based on other people’s beliefs	Family,Friends,Counselors/therapists		People being present and empathizing with my perspective and not bailing because it was too long or too hard for them	Family,Friends,Faith community		I was told that I was doing it wrong, that I needed to allow people that were not close to be involved, that I needed medication, mental health support (which I have) because it has “been long enough” and I should be fine by now.	My primary care doctor (I have the same disease as my son) because he and his staff have treated our family for 18 years and they advocate for me and provide support without judgment because they understand that there is more than just my son’s death being dealt with. My therapist for the same reasons and she sees that I am diligently working to overcome many challenges. A couple of family member…	Stop judging based on their perspective of what they think they would do. This is very challenging when it comes from people that don’t have children or people that do have theirs and they are healthy and alive. Allow me to process my grief in my way and my time and not place their beliefs on me e.g. “god has a reason, go to church, pray more, etc”. Not make comments about how I am doing based on…	Extremely satisfied	Extremely satisfied		Extremely satisfied	Extremely dissatisfied	Extremely satisfied	Extremely satisfied		Extremely satisfied	Extremely satisfied	Extremely dissatisfied	Moderately dissatisfied	Moderately dissatisfied				Moderately satisfied	Extremely satisfied	Probably false	Definitely true	Probably true	Definitely true	Probably true	Probably true
anonymous	EN	Female	White	Professional degree	$100,000 - $149,999	Ian canning	My child	3-5 years ago	Accident		18-24	Yes	Psychiatric (i.e. antidepressants, sleep aids, anti-anxiety meds, antipsychotics)	Prozac for 25 yrs	Married	Excellent	Close friends and Alanon	Friends,Colleagues,Support groups,Counselors/therapists		Alanon meetings, friends keeping in close contact and continuing to reach out	Family		“Everything happens for a reason” and other stupid sayings but that was very rare thank goodness	Close friends who loved my son and Alanon fellowship due to unconditional love and support to grow	Really don’t now- such a painful and personal experience		Extremely satisfied	Extremely dissatisfied	Extremely satisfied	Extremely satisfied		Extremely satisfied	Extremely satisfied		Extremely satisfied		Extremely dissatisfied	Moderately satisfied			Extremely dissatisfied	Moderately satisfied	Extremely satisfied	Definitely false	Definitely false	Probably false	Definitely true	Definitely true	Definitely true
anonymous	EN	Female	White	Doctorate	$100,000 - $149,999	Luca James Summitt	My child	Within the last year	Other	Premature birth, stillborn	Stillborn to 3	No			Married	Good	Those who are available and willing to acknowledge and accompany our presence without trying to fix, change, offer solutions, or make it about themselves by assuming they know what is helpful. It’s unconditional concern and care that doesn’t end	Family,Friends,Colleagues,Counselors/therapists,Other	Doulas	Someone reaching out (call, text, card) to say “I love you, I ‘m here if and when you need something, I see you, I ‘m sorry, How can I be supportive you you, What do you find helpful right now”.	Family,Friends		Having expectations of me to behave in a certain way, Having my natural reactions held against me. Getting push back from family when we changed our personal holiday tradition. Not being acknowledged at all by certain extended family or colleagues. Being told “at least ____, about God’s plan, everything happens for a reason, time will heal”. Being asked invasive personal medical questions.	In my counselor’s office. In the presence of my husband, my mom, my 2 siblings, and specific friends. And in nature. I feel most supported because of the energy and relationship of those I ‘m with. Certain other people/family and big social groups Mae me very anxious now.	Talk and ask questions to me directly. ASK what I find helpful, how you can help/do, and if something is ok. So many people assume or totally avoid and ignore. Be willing to actually listen to my response if you ask me how I ‘m doing or about my story without preparing to offer dismissive platitudes.	Moderately satisfied	Extremely satisfied		Extremely satisfied	Adequately satisfied		Moderately satisfied			Extremely satisfied		Moderately satisfied	Moderately satisfied		Extremely satisfied		Moderately satisfied	Extremely satisfied	Definitely false	Definitely false	Probably false	Definitely true	Probably true	Definitely true
anonymous	EN	Female	White	Professional degree	$100,000 - $149,999	Devin Joseph St. John	My child	1-3 years ago	Suicide		25-40	No			Married	Adequate	Very important.	Family		Just allowing me to feel the pain when it comes	Friends		Total ignorance, not reaching out	No specific place. Family lives in other states, so speaking on the phone is the only available option.	Visit			Moderately dissatisfied	Extremely satisfied					Moderately satisfied	Adequately satisfied		Extremely satisfied	Moderately dissatisfied	Moderately dissatisfied			Moderately dissatisfied	Extremely satisfied	Probably false	Probably false	Probably false	Probably true	Probably true	Probably true
anonymous	EN	Female	White	2 year degree	$100,000 - $149,999	Hilary	My child	1-3 years ago	Other	blood clot but not sure why she got it as she was only 20	18-24	Yes	Psychiatric (i.e. antidepressants, sleep aids, anti-anxiety meds, antipsychotics)	Fetima 80mg daily 2 years, Wellbutrin 150mg XL- 3 plus years,Trazodon 150mg hs 3 plus years,Clonazepam 2mg hs and when needed- more than 5 yrs	Married	Very poor	It is very important for my loved ones and friends to recognize my daughter Hilary's death and that it is my grief and not theirs and I can do what I need to do.	Family,Friends,Support groups,Counselors/therapists		Just them listening to me to as small as a text like"How are you doing TODAY?	Family,Friends,Colleagues,Counselors/therapists		My psychiatrist told me to get over it and throw out everything of hers, make her room something different and that she was dead and not coming back. I almost hit him but husband restrained me and I fired him.	at home or away at another bereaved mom's place	To recognize her death and realize that I will always have the pain and that she is still my daughter.	Extremely dissatisfied	Moderately dissatisfied		Extremely satisfied			Adequately satisfied			Adequately satisfied		Extremely dissatisfied	Extremely dissatisfied	Moderately satisfied	Extremely satisfied	Extremely satisfied	Extremely dissatisfied	Extremely satisfied	Probably false	Probably true	Probably false	Definitely true	Definitely false	Probably true
anonymous	EN	Female	White	Professional degree	More than $150,000	Gidi	My child	3-5 years ago	Accident		3-11	No			Married	Excellent	Our community has continued to provide us with physical support (meals, carpools, cards, memory gifts) as well as emotional support (presence, sharing memories, lighting candles) since Gidi’s death. This has come from friends, school communities, synagogue community, and neighbors.	Family,Friends,Faith community,Neighbors,Support groups,Counselors/therapists,Other	Children’s school	Meal trains, saying his name and giving us space to speak and remember him on important dates, promotion of projects to honor his memory, sending cards or texts to let us know we are being thought of even on random occasions, wearing bracelets with his name on them throughout the years, contributing to a Fb tribute page, participating in a yearly kindness project in his honor	Family,Colleagues		My colleagues seemed to disappear after the initial mourning period (shiva). While they were supportive of me needing to take time off, they had been some of my closest people prior to Gidi’s death and afterward while I was on leave they didn’t make an effort to come visit me or otherwise be in touch. As for my family, while many family members have been supportive, my sister didn’t allow us to g…	I feel very supported in Gidi’s school community because they continually let me know that he is always being thought of. I also feel very supported in our synagogue community- they have continued to hold space for our grief in a very profound way, and Gidi’s memory is always a part of the community. I also feel supported at the Selah Carefarm, where I know that my entire family is safe, cared fo…	Now that we are more than three years out, I wish that people would continue to do talk about Gidi or do things in his honor in public settings without us having to be the instigators.				Extremely satisfied	Extremely satisfied	Extremely satisfied	Extremely satisfied		Extremely satisfied	Extremely satisfied	Extremely satisfied	Moderately satisfied	Extremely satisfied	Extremely satisfied	Adequately satisfied	Moderately satisfied	Moderately dissatisfied	Extremely satisfied	Definitely false	Definitely false	Definitely true	Definitely true	Definitely true	Definitely true
anonymous	EN	Female	White	Professional degree	$70,000 - $79,999	Christina	My child	More than 5 years ago	Homicide		18-24	No			Divorced	Very poor	Everything	Friends		Listening to who she was	Family		They don’t remember her	Other bereaved parents	Not sure																			Definitely true	Definitely true	Definitely false	Definitely false	Definitely false	Definitely false
anonymous	EN	Female	White	4 year degree	$80,000 - $89,999	Nicholas	My child	More than 5 years ago	Perinatal death related causes		Stillborn to 3	No			Married	Good	Support from family and friends who recognize the impact of my son's death, and who continue to honor his memory in their own unique ways. They listen without judgment and support positive efforts to help others in his memory.	Family,Friends,Neighbors		Acknowledging milestones, including him in holiday celebrations (i.e., donations made at Christmastime in his memory, to help others); mentioning his name and the impact of his brief life on theirs; supporting efforts to make a positive difference in the world in his memory.	Other	Colleagues where I was working when the loss occurred. Others since that time have been fine.	When the executive director had HR talk to me about going back home, not being at work because I "wasn't smiling enough" - this was 6-8 weeks after my son's stillbirth. A supervisor asked that I no longer share my son's photos, ever, with people at work, because "no one wants to see a picture of a dead baby." In this case, someone had ASKED to see the photo, so I shared. They didn't know any bett…	I suppose at home, by my family. I don't feel as if I need support anymore. I feel best when I am helping others who have endured similar losses.	I do not need the support now. But, after my loss, it would have been nice for coworkers to have attempted to learn the best response to this type of loss, to have listened without judgment.	Extremely satisfied	Extremely satisfied		Extremely satisfied								Extremely satisfied	Extremely satisfied	Extremely satisfied			Adequately satisfied		Definitely false	Probably false	Probably true	Probably true	Definitely true	Definitely true
anonymous	EN	Female	White	Professional degree	More than $150,000	Lachlan	My child	More than 5 years ago	Other	SIDS	Stillborn to 3	No			Married	Excellent	Having space to talk about Lachlan with others freely	Family,Friends,Faith community,Neighbors,Support groups,Counselors/therapists,Other	Other bereaved parents	Being open and willing to engage in conversation about Lachlan and my grief	Friends,Colleagues,Counselors/therapists		Cliched statements, inability to converse comfortably	With other bereaved parents, because there is a deeper level of understanding and freedom to be where I am without judgement or expectation to be acting/feeling differwntly	Continue to speak of Lachlan and to ask about my grief	Extremely satisfied		Extremely satisfied	Extremely satisfied	Extremely satisfied	Extremely satisfied			Extremely dissatisfied	Moderately satisfied	Extremely satisfied	Extremely satisfied	Moderately satisfied	Extremely satisfied	Extremely satisfied	Extremely satisfied	Moderately dissatisfied		Definitely false	Definitely false	Probably true	Definitely true	Probably true	Definitely true
anonymous	EN	Female	White	Some college	Less than $10,000	Ric	My spouse/partner	1-3 years ago	Illness or disease		56-70	No			Single	Adequate	People checking in	Family,Friends,Support groups,Counselors/therapists		Phone calls, packages in the post	Family,Friends		Telling me to just move on and get a job	Home, Im safe here	I dont know								Extremely satisfied		Adequately satisfied			Moderately satisfied					Extremely satisfied	Probably true	Probably true	Definitely false	Probably true	Probably false	Definitely true
anonymous	EN	Male	White	Professional degree	More than $150,000	Ian Canning	My child	3-5 years ago	Other	Drug Overdose	18-24	No			Married	Excellent	Friends, family and community	Family,Friends,Colleagues,Counselors/therapists		Listening, patience	Family		Glossing over or ignoring my pain	Family and close friends	More willing to listen	Moderately dissatisfied	Extremely dissatisfied	Moderately satisfied	Extremely satisfied					Adequately satisfied	Extremely satisfied		Adequately satisfied	Extremely satisfied	Extremely satisfied		Adequately satisfied	Extremely satisfied		Definitely false	Definitely false	Definitely true	Definitely true	Probably true	Definitely true
anonymous	EN	Female	White	Some college	$20,000 - $29,999	Brian	My spouse/partner	1-3 years ago	Unknown/undetermined		56-70	Yes	Psychiatric (i.e. antidepressants, sleep aids, anti-anxiety meds, antipsychotics)	Anti depressants 25 years	Widowed	Good	Support other than family	Family,Friends,Colleagues,Support groups,Counselors/therapists		Listening	Faith community		Didn't hear from the church	Family	Priest could contact me	Extremely dissatisfied	Extremely dissatisfied	Extremely dissatisfied	Extremely satisfied	Extremely dissatisfied	Extremely dissatisfied	Extremely dissatisfied			Extremely satisfied	Extremely dissatisfied	Moderately satisfied	Extremely satisfied	Adequately satisfied	Extremely satisfied	Extremely satisfied	Extremely satisfied		Definitely false	Definitely false	Probably true	Definitely true	Probably true	Probably true
anonymous	EN	Female	White	4 year degree	More than $150,000	Celeste	My child	1-3 years ago	Unknown/undetermined		Stillborn to 3	Yes	Psychiatric (i.e. antidepressants, sleep aids, anti-anxiety meds, antipsychotics)	Zoloft	Married	Good	Calls, cards, texts, shared moments and feelings	Friends,Counselors/therapists		Talking about my feelings, hearing them say my daughters name and talk about what happened	Family		Poor communication	Talking, texting, check in	Remember the day she passed away, talk about her	Moderately satisfied	Moderately dissatisfied		Extremely satisfied	Adequately satisfied					Extremely satisfied	Moderately satisfied	Moderately dissatisfied	Extremely satisfied	Extremely satisfied	Adequately satisfied	Adequately satisfied	Adequately satisfied	Extremely satisfied	Definitely false	Definitely false	Definitely true	Definitely true	Definitely true	Definitely true
anonymous	EN	Female	White	Professional degree	$60,000 - $69,999	Jada Soleil and Jordan Vaughn
anonymous	EN	Female	White	High school graduate	$40,000 - $49,999	Jake	My child	Within the last year	Suicide		12-17	Yes	Psychiatric (i.e. antidepressants, sleep aids, anti-anxiety meds, antipsychotics)	Loraxapam,Duloxatine	Widowed	Poor	Friends staying in contact,people checking in	Family,Counselors/therapists		Listening without judgement,helping with day to day things	Friends,Colleagues,Neighbors		Staying away,judging my actions or inactions,telling me what I should or shouldn't do	Counseling,with people who let me speak freely,and are kind	Come visit,ask what I need				Adequately satisfied	Adequately satisfied	Adequately satisfied	Adequately satisfied		Adequately satisfied	Extremely satisfied	Adequately satisfied	Extremely satisfied	Adequately satisfied	Adequately satisfied	Moderately satisfied	Moderately satisfied	Adequately satisfied	Extremely satisfied	Probably false	Definitely false	Probably false	Definitely true	Probably true	Probably true
anonymous	EN	Female	White	Some college	Less than $10,000	Adam	My child	More than 5 years ago	Accident		18-24	Yes	Psychiatric (i.e. antidepressants, sleep aids, anti-anxiety meds, antipsychotics),Heart medications,Pain medications	Zoloft 2 years; verapamil 6 years; almotriptan 4 years; cymbalta 3 months	Divorced	Very poor	Physical presence; checking in without being promted; encouraging to get out of the house;	Counselors/therapists		Hugs; phone calls on special dates, i.e. birthday anniversary; asked to join in on activities	Family,Friends		Saying "you're in my prayers", platitudes; passive social media "support"	No where	Physically be here in my space with me				Extremely satisfied	Moderately satisfied		Extremely satisfied		Extremely satisfied	Adequately satisfied		Extremely dissatisfied	Extremely dissatisfied		Moderately dissatisfied			Extremely satisfied	Probably true	Definitely true	Definitely false	Definitely false	Definitely false	Definitely false
anonymous	EN	Female	Other	4 year degree	$100,000 - $149,999	Samson Carmel Glass	My child	More than 5 years ago	Perinatal death related causes		Stillborn to 3	No			Married	Poor	People in my inner circle who remember with me	Friends		Speaking about my son, even though none of us know him	Family		Treated more like something that never happened until I talk/post about him	Twinless twin support groups	Don’t wait for me to bring him up, do it on your own	Moderately satisfied	Adequately satisfied	Extremely dissatisfied		Moderately dissatisfied							Moderately dissatisfied	Adequately satisfied	Adequately satisfied	Moderately satisfied			Moderately satisfied	Probably true	Probably true	Definitely false	Probably true	Probably true	Probably true
anonymous	EN	Female	White	Doctorate	$50,000 - $59,999	Brennan	My child	3-5 years ago	Perinatal death related causes		Stillborn to 3	No			Married	Good	Friends, community who care about me and who I care about	Friends		Asking about Brennan, asking how I am doing (even years later), remembering special dates with me	Family		Needing me to help them handle their emotions	With friends	Letting me express my sadness freely	Extremely satisfied	Extremely satisfied	Extremely satisfied	Adequately satisfied	Extremely satisfied	Extremely satisfied					Moderately satisfied	Moderately satisfied	Extremely satisfied	Adequately satisfied			Adequately satisfied		Probably false	Probably false	Probably false	Probably true	Probably true	Probably false
anonymous	EN	Female	White	2 year degree	$20,000 - $29,999	Bonnie	My child	3-5 years ago	Other	Accidental Overdose	25-40	No			Married	Good	People who get it- who are in the same boat & who don’t shy away from me & all that “me” represents	Support groups,Other	Yoga & Meditation	Kindness & listening abilities & random acts of love	Colleagues,Faith community,Support groups		Stupid questions or people who automatically tell you about their experiences which are in no possible way the same as yours.	With a few close friends & fellow soujourners on the same path.	Talk about her, keep her name & spirit alive, just know that I am not the same person who I was & accept that.				Extremely satisfied	Adequately satisfied				Moderately satisfied	Extremely dissatisfied	Adequately satisfied	Moderately satisfied	Moderately satisfied	Moderately dissatisfied	Moderately dissatisfied	Moderately dissatisfied	Moderately satisfied	Extremely satisfied	Probably true	Probably true	Probably false	Probably true	Probably true	Probably true
anonymous	EN	Female	White	Some college	$30,000 - $39,999	Joshua D. Gomez	My child	1-3 years ago	Illness or disease		Stillborn to 3	No			Married	Poor	Anyone reaching out.	Other	My daughter’s school staff	Remembering him.	Family,Friends,Colleagues		Telling us how to feel. That God wanted this.			Adequately satisfied	Extremely dissatisfied		Extremely satisfied	Adequately satisfied	Extremely dissatisfied													Probably false	Probably true	Definitely false	Definitely false	Probably true	Probably true
anonymous	EN	Female	White	Doctorate	More than $150,000	Gitel	My child	3-5 years ago	Accident		3-11	Yes	Heart medications	Amlodipine 3 years	Married	Adequate	Emotional presence	Friends,Support groups,Counselors/therapists		Remembering my child, talking about her, visiting her grave	Family		Taking down her pictures, continuing to celebrate holidays without recognizing that it is hard for us, asking to participate in thanksgiving “what you are grateful rituals”	It’s not the setting but rather the people who make the support matter	Remember my child and ask about her	Extremely satisfied	Extremely satisfied	Extremely satisfied	Extremely satisfied	Moderately dissatisfied	Extremely satisfied	Extremely satisfied		Extremely satisfied	Extremely satisfied	Moderately dissatisfied	Extremely dissatisfied	Moderately satisfied	Moderately satisfied	Extremely satisfied	Extremely satisfied	Moderately satisfied		Probably false	Definitely false	Probably false	Definitely true	Probably true	Definitely true
anonymous	EN	Female	White	4 year degree	$90,000 - $99,999	Brendan Raymond Lewis	My child	More than 5 years ago	Perinatal death related causes		Stillborn to 3	No			Married	Good	People remembering him with me and not acting weird if I bring him up.	Family,Friends,Colleagues,Faith community,Counselors/therapists		People lighting candles for him or tell me that they are remembering him with me.	Other	My ex husband, his dad. He wants me to not speak of him.	When I feel like his life is discounted because he was a stillborn.	With my immediate family. They come over every year for me to have a little birthday celebration for him.	I wish that people would remember his angelversary and text me a “hey thinking of you” BEFORE I post about it, not just after. It would be cool if they set a reoccurring reminder in their phone.	Moderately dissatisfied	Extremely satisfied	Extremely dissatisfied	Adequately satisfied	Moderately satisfied					Extremely satisfied	Moderately satisfied	Extremely satisfied	Moderately satisfied	Moderately satisfied	Extremely satisfied		Moderately satisfied	Extremely satisfied	Definitely false	Definitely false	Probably true	Definitely true	Probably true	Probably true
anonymous	EN	Female	Other	Professional degree	$20,000 - $29,999	Carla	My child	Within the last year	Other	Embolism	25-40	Yes	Psychiatric (i.e. antidepressants, sleep aids, anti-anxiety meds, antipsychotics),Heart medications	Cipramil Adcozolpidem and Lasix	Single	Very poor	Family and friends	Counselors/therapists		Lifts to grave, home visits	Family,Friends,Colleagues		Avoiding me	Counselor where I can express grief	Give practical help. Call more.	Extremely dissatisfied	Extremely dissatisfied	Moderately dissatisfied		Moderately satisfied	Extremely dissatisfied	Extremely dissatisfied			Extremely satisfied	Moderately dissatisfied	Extremely dissatisfied	Extremely dissatisfied	Extremely dissatisfied	Moderately satisfied	Moderately dissatisfied	Extremely dissatisfied	Extremely satisfied	Definitely true	Probably true	Definitely false	Probably true	Definitely false	Probably true
anonymous	EN	Female	Other	2 year degree	$100,000 - $149,999	Cielo Gilmore, Briella Gilmore	My child	1-3 years ago	Other	Stillborn, and infant death	Stillborn to 3	No			Married	Poor	People around if I needed to talk, or people who sincerely cared.	Family,Faith community		Dinners, flowers, cards, coming over to talk	Family,Friends,Neighbors		Some people tried to ignore it. Or avoid talking about my daughters. Some people didn’t reach out to me.	With my husband, with my mom. Because I have been the most open with them. I feel like they shared in my grief.	Come over, send a card, send a card on Mother’s Day, remember their birthdays	Moderately satisfied	Moderately satisfied	Moderately satisfied	Moderately satisfied	Extremely satisfied	Moderately satisfied	Moderately satisfied			Adequately satisfied	Adequately satisfied	Adequately satisfied	Adequately satisfied	Adequately satisfied	Moderately satisfied	Moderately satisfied	Adequately satisfied		Definitely true	Probably true	Probably false	Definitely false	Definitely false	Probably true
anonymous	EN	Female	White	Professional degree	$80,000 - $89,999	Paul	My child	More than 5 years ago	Other	Sudden undiagnosed illness	12-17	Yes	Heart medications,Cholesterol lowering medications	Metoprolol , Metformin, Lipitor (all for several years)	Married	Adequate	Anybody in my life	Support groups		Checking in on me and mentioning my son's name	Family		Silence	Facebook grieving groups	Outreach more	Extremely satisfied	Extremely satisfied	Adequately satisfied	Extremely satisfied	Moderately dissatisfied				Moderately dissatisfied			Extremely dissatisfied	Adequately satisfied	Extremely dissatisfied	Extremely satisfied	Adequately satisfied	Extremely satisfied	Extremely satisfied	Definitely true	Definitely true	Probably false	Definitely false	Definitely false	Definitely false
anonymous	EN	Female	White	Professional degree	$90,000 - $99,999	Tina	My parent	More than 5 years ago	Accident		25-40	Yes	Psychiatric (i.e. antidepressants, sleep aids, anti-anxiety meds, antipsychotics),Thyroid	Zoloft- 50mg, 3 years, levothyroxine- 100mcg- 2 1/2 years	Married	Good	Those in your life who are present and helpful in your healing	Family,Faith community		Calling, showing up, talking about how the deceased person was important in their life and how great they were	Family,Friends,Neighbors		Negative comments- told me to get over my grief, didn’t care, didn’t get to know me	With my current counselor, with some family and with my husband. They are compassionate and care for me	Be compassionate and know it takes time to get healing	Adequately satisfied	Adequately satisfied	Adequately satisfied	Adequately satisfied	Moderately satisfied		Moderately satisfied		Extremely satisfied	Adequately satisfied	Adequately satisfied	Moderately dissatisfied	Moderately satisfied					Adequately satisfied	Probably false	Definitely false	Definitely true	Definitely true	Definitely false	Definitely true
anonymous	EN	Female	White	Professional degree	$50,000 - $59,999	I have been through multiple losses, but not my own child. Parents, partners, niece, great-niece...	My spouse/partner	More than 5 years ago	Accident		25-40	No			Divorced		I mostly handle things on my own.	Friends		Just being there for me, caring, listening, making time...	Family		Just not wanting to know, listen, make time...			Moderately dissatisfied			Moderately satisfied	Moderately satisfied	Moderately satisfied							Moderately satisfied					Extremely satisfied	Probably true	Probably true	Probably false	Probably true	Probably false	Probably true
anonymous	EN	Female	Other	4 year degree	$60,000 - $69,999	Veronica Martinez	My sibling	More than 5 years ago	Illness or disease		18-24	Yes	Thyroid	Synthroid 7 years and Cytomel 7 years	Partnered	Very poor	Having at least a person to talk about it with	Friends,Colleagues		Talking about my sister and reaching out on bdays and anniversaries	Family,Faith community,Neighbors,Support groups,Counselors/therapists		I am on a waiting to see a counselor covered by my insurance, church just responds as God wanted it to happen	Not sure	Talk about her, ask how I am doing, not forget about her	Extremely dissatisfied	Extremely dissatisfied	Extremely dissatisfied	Extremely dissatisfied	Extremely dissatisfied	Extremely satisfied	Extremely satisfied	Extremely satisfied		Extremely dissatisfied	Extremely dissatisfied	Extremely dissatisfied	Moderately dissatisfied	Extremely dissatisfied			Extremely dissatisfied	Extremely satisfied	Definitely true	Definitely true	Definitely false	Definitely false	Definitely false	Definitely false
anonymous	EN	Female	Other	High school graduate	$20,000 - $29,999	Ricky	My child	3-5 years ago	Suicide		25-40	Yes	Psychiatric (i.e. antidepressants, sleep aids, anti-anxiety meds, antipsychotics)	Buspirone almost 4 years	Divorced	Excellent	Everything	Family,Friends		Connecting with other who have lost a child in the same way	Colleagues		Lack of understanding	With family and friends I’ve connected with online	NA	Adequately satisfied	Extremely satisfied	Adequately satisfied	Extremely dissatisfied	Extremely satisfied				Extremely dissatisfied	Adequately satisfied	Extremely satisfied	Extremely satisfied	Extremely satisfied	Moderately dissatisfied	Extremely satisfied	Adequately satisfied	Extremely dissatisfied		Definitely true	Probably true	Definitely false	Probably true	Probably false	Probably true
anonymous	EN	Female	White	Professional degree	$50,000 - $59,999	Philip Hagan Wickett	My child	More than 5 years ago	Suicide		18-24	Yes	Psychiatric (i.e. antidepressants, sleep aids, anti-anxiety meds, antipsychotics),Thyroid	Pristique and thyroid np	Married	Poor	A lot	Friends,Counselors/therapists		Listening without advice	Family,Friends,Faith community		Judgement	Home	Compassion				Extremely satisfied	Extremely satisfied				Extremely dissatisfied	Adequately satisfied	Moderately dissatisfied	Moderately dissatisfied	Moderately dissatisfied		Extremely satisfied	Extremely dissatisfied		Moderately satisfied	Definitely true	Definitely true	Definitely true	Definitely true	Definitely false	Definitely false
anonymous	EN	Female	White	Professional degree	$80,000 - $89,999	Justin	My child	1-3 years ago	Suicide		18-24	Yes	Psychiatric (i.e. antidepressants, sleep aids, anti-anxiety meds, antipsychotics),Heart medications,Thyroid,Cholesterol lowering medications	Armour thyroid, rosuvestatin,- 3 years, celebs 8 years	Divorced	Adequate	Friends family	Family,Friends,Support groups,Counselors/therapists		Just checking in, reaching out	Faith community,Neighbors		Silence	My home	Remember important dates				Adequately satisfied		Extremely dissatisfied			Extremely dissatisfied	Adequately satisfied		Adequately satisfied	Adequately satisfied		Moderately satisfied	Moderately satisfied		Extremely satisfied	Probably false	Probably false	Probably true	Probably true	Probably true	Probably true
anonymous	EN	Female	White	4 year degree	$40,000 - $49,999	Pat Edwards	My spouse/partner	More than 5 years ago	Illness or disease		56-70	Yes	Pain medications,Thyroid	Cannabis and CBD for pain since 2018 and dessicated thyroid since 2018 (was on synthroid for 8 years before that)	Widowed	Adequate	It means having people I can be myself with and be accepted. People who can be with my feelings and thoughts and not try to fix or change them. People with whom I share similar values.	Friends,Other	Online support	When people acknowledged the difficulties I was facing and made gestures of kindness towards me (inviting me to walk or share a meal with them). People who gave me a hug, with permission. Being asked to share my memories if I wanted to about my wife. Friends who shared their memories with me of her.	Family,Friends,Counselors/therapists		Therapist telling me I needed to "stop playing the victim" only 3 weeks after my wife's death. Friends and family who rarely communicated with me, to find out how I was doing. People who started talking to me about finding someone else very early on. Friends who tried to talk me out of what I was feeling, or told me what I "should" feel. Family who never contacted me during the 14 months of my wi…	I feel most supported being in nature. It's where I feel I can be however I am, and be accepted. Same in being with my 2 cats. No explaining, no altering how I am doing. I have a couple of individual friends who have been supportive and understanding, having been through a similar loss.	By realizing that there's not an "end point" to grief. By asking me about Pat. I sometimes feel she never existed, as people so rarely mention her.	Moderately dissatisfied	Extremely dissatisfied		Extremely satisfied						Extremely dissatisfied		Adequately satisfied	Moderately satisfied	Adequately satisfied	Moderately satisfied		Moderately satisfied	Extremely satisfied	Probably true	Probably true	Definitely false	Definitely false	Probably false	Probably true
anonymous	EN	Male	White	Some college	$100,000 - $149,999	Sarah Marie Tucker	My child	1-3 years ago	Accident		12-17	Yes			Married	Good	Allowing me to be me. Your presence is welcome. Your advice is not.	Family,Friends,Faith community,Support groups		Speaking to others that have experienced similar losses.	Counselors/therapists			Alone in the country.	Just listen	Adequately satisfied	Adequately satisfied		Moderately dissatisfied	Moderately satisfied	Adequately satisfied			Adequately satisfied	Moderately dissatisfied	Adequately satisfied	Adequately satisfied	Adequately satisfied			Moderately satisfied			Probably false	Probably true	Probably false	Probably true	Probably false	Probably false
anonymous	EN	Female	White	Some college	$100,000 - $149,999	Tara O'Sullivan	My child	Within the last year	Homicide		25-40	No			Married	Good	My social circles are available for me anytime I need them.	Family,Friends,Colleagues,Counselors/therapists,Other	Tara's coworkers	Check in messages, hugs, invitations to get out of the house.	Friends		Stupid comments, ignoring my wishes to be left alone, unsolicited advice	my home, it's home. The police academy gym that is named for my daughter, I'm a gym rat. Doing physically hard things helps.	Go out to do physically hard things with me, stop telling me how they're here for me for the 100th time...		Extremely satisfied		Extremely satisfied	Extremely satisfied	Extremely satisfied	Extremely satisfied		Extremely satisfied	Adequately satisfied		Adequately satisfied	Adequately satisfied	Adequately satisfied	Extremely satisfied		Moderately satisfied	Extremely satisfied	Definitely false	Definitely false	Definitely true	Definitely true	Probably true	Definitely true
anonymous	EN	Female	White	Professional degree	More than $150,000	Joseph	My child	More than 5 years ago	Other	Addiction	25-40	Yes	Psychiatric (i.e. antidepressants, sleep aids, anti-anxiety meds, antipsychotics),Thyroid	Lexipro 20mg q daily for 5 years	Married	Adequate	Acknowledging Joseph	Family,Friends,Neighbors		understanding that I have changed And can never be the same person I was before Joseph died	Family,Friends,Counselors/therapists		Expecting me to “move on”	I feel most supported in my own home.	Understanding my sadness				Adequately satisfied						Extremely dissatisfied	Adequately satisfied	Moderately satisfied	Moderately satisfied	Moderately satisfied	Extremely satisfied	Adequately satisfied		Extremely satisfied	Definitely false	Definitely false	Definitely true	Definitely true	Definitely true	Definitely true
anonymous	EN	Female	White	Some college	$40,000 - $49,999	Matthew	My child	More than 5 years ago	Perinatal death related causes		Stillborn to 3	No			Married	Poor	It is important for validation, being heard, cared for	Support groups,Counselors/therapists		Listening. Askung about him.	Family,Counselors/therapists		Discounting. Ignoring.	Mt self compassion group because we were picked by our counselor to be a fit to support each other, listen and validate.	Listen even when i don't make sense. Be there even when i am quiet. Mention him.	Extremely dissatisfied	Extremely dissatisfied	Moderately dissatisfied	Moderately satisfied	Extremely satisfied					Moderately satisfied	Moderately satisfied	Moderately satisfied	Moderately satisfied	Moderately dissatisfied	Adequately satisfied	Moderately satisfied			Definitely false	Probably false	Definitely false	Definitely false	Probably false	Probably true
anonymous	EN	Female	White	Doctorate	$70,000 - $79,999	Aster Dee Culling-Brown	My child	More than 5 years ago	Unknown/undetermined		Stillborn to 3	No			Married	Good	Good support from family and friends; talking about my child, talking about her death, her life, how I am doing.	Family,Friends,Support groups		Acknowledgement of my daughter in the months and years after she died; being open to talking about aspects of grief.			Probably awkward and dismissive responses from various people (not friends & family) I have encountered over the years - but I have always felt strong enough to gently correct/remind/advise them of how their words affect me and others.	Amongst other bereaved parents and families; with my own family and good friends	There's nothing I can think of	Adequately satisfied	Adequately satisfied	Extremely satisfied									Extremely satisfied	Extremely satisfied	Moderately satisfied	Adequately satisfied	Extremely satisfied	Moderately satisfied	Extremely satisfied	Definitely false	Definitely false	Probably true	Definitely true	Definitely true	Definitely true
anonymous	EN	Female	White	Some college	$50,000 - $59,999	Nate	My child	More than 5 years ago	Other	Homicide, possible suicide	25-40	Yes	Psychiatric (i.e. antidepressants, sleep aids, anti-anxiety meds, antipsychotics),Heart medications,Pain medications,Thyroid,Cholesterol lowering medications	Buspiron 1 yr. Potassium chlo 20 yrs.Omeprazole 10 yrs. Pravastatin 3 yrs. Hydroxyzine 2yrs. Methotrexate 5yrs. Levothyroxine 10 yrs. Folic acid 5 yrs. Tizanidine 4yrs. Furosemide 20+ years. Atenolol 20+ years. L-Lysine 20+ years. Magnesium 3yrs. Naproxen 5yrs. Tramadol 20+ yrs. Cranberry 2 yrs. Baby asprin 5 yrs.	Married	Poor	Help. Love. Allowing me to talk and reminise about my son.	Faith community,Counselors/therapists		People asking me about him and showing caring amnd concern over how he died.	Family,Friends		Not wanting to discuss him and what happened. Putting no weight in how heartbroken I am as his mother.	At the counselor or church friends.	Ask how I'm doing.				Moderately satisfied	Extremely satisfied				Extremely satisfied	Moderately satisfied	Extremely satisfied	Moderately dissatisfied	Moderately dissatisfied	Moderately dissatisfied				Extremely satisfied	Probably true	Definitely true	Definitely false	Definitely false	Definitely false	Definitely false
anonymous	EN	Male	White	Professional degree	More than $150,000	Ruby and Hart	My child	Within the last year	Accident		12-17	No			Married	Excellent	Walks, dinners, people reaching out via texts and emails.	Family,Friends,Faith community,Neighbors,Support groups,Counselors/therapists		Listening to me, asking questions about my kids.	Family		Not directly asking me about the kids and my grief. Not calling me more regularly.	My synagogue because my rabbi is so supportive and the whole community. My circle of friends. They reach out frequently with love.	They could reach out more, they could ask more questions about my grief and about my kids.	Adequately satisfied	Extremely satisfied	Moderately dissatisfied	Extremely dissatisfied	Extremely satisfied	Extremely satisfied			Moderately dissatisfied	Extremely satisfied	Extremely satisfied	Moderately satisfied	Extremely satisfied	Extremely satisfied		Moderately satisfied	Adequately satisfied	Extremely satisfied	Definitely false	Definitely false	Definitely true	Definitely true	Definitely true	Definitely true
anonymous	EN	Male	White	Professional degree	More than $150,000	Gitel Frida Brunshteyn	My child	3-5 years ago	Accident		3-11	No			Married	Good	I had 1:1 counseling, group support and peer support. I have at times felt isolated and lonely in my grief.	Friends,Support groups,Counselors/therapists		Listening, going on walks, having space to talk about my daughter.	Family,Friends,Colleagues,Neighbors		Lack of acknowledgement of Gitel at social gatherings, distancing themselves from us as if grief is contageous, unhelpful nosiness about what happened.	Support groups, being with other bereaved parents, in nature. Being with people who have gone through child loss makes me feel that I am not alone. Nature makes me feel insignificant and that I am somehow connected to the universe.		Extremely satisfied	Extremely satisfied	Extremely satisfied		Moderately dissatisfied	Extremely satisfied	Extremely satisfied		Extremely satisfied	Extremely satisfied		Moderately dissatisfied	Moderately dissatisfied	Adequately satisfied		Extremely satisfied	Adequately satisfied		Probably true	Probably true	Definitely false	Probably true	Probably false	Probably true
anonymous	EN	Female	White	Professional degree	More than $150,000	Michael	My child	More than 5 years ago	Perinatal death related causes		Stillborn to 3	Yes	Psychiatric (i.e. antidepressants, sleep aids, anti-anxiety meds, antipsychotics),Heart medications	Sertraline 2 months, Metoprolol 23 years, Alprazolam prn 2 months	Married	Good	Engagement with a network to share thoughts, feelings, experiences.	Friends		Listening to my feelings, asking about or remembrances of my son.	Family		Being told to not talk about my son; my mother who said she forgot that my son was ever born because she had “too many issues in her own life.”	With friends who are parents, especially friends who have experienced the death of a child.	To recognize I have five children, not only my four living children.	Adequately satisfied	Extremely satisfied		Extremely satisfied	Moderately dissatisfied					Moderately satisfied	Adequately satisfied	Extremely dissatisfied	Moderately satisfied		Extremely satisfied		Moderately satisfied		Probably true	Definitely false	Definitely false	Definitely true	Probably false	Definitely true
anonymous	EN	Female	White	4 year degree	$50,000 - $59,999	Dustin	My child	Within the last year	Perinatal death related causes		Stillborn to 3	No			Married	Adequate	People reach out and genuinely care AND include my child	Friends,Support groups,Counselors/therapists		Notes that people have tandomly sent me when they have thought of me and my child	Family,Faith community		Family being unkind towards me for trying to include my child in family traditions or talking a out their birthday	Home because my living children and spouse get it	Be nicer. Say less cruel things. Tell me when they think about my child.	Moderately satisfied	Extremely satisfied	Extremely dissatisfied	Extremely satisfied	Moderately satisfied					Extremely satisfied	Moderately satisfied	Moderately dissatisfied	Moderately satisfied	Moderately satisfied	Extremely satisfied	Adequately satisfied		Adequately satisfied	Definitely true	Probably false	Definitely false	Probably true	Definitely false	Probably true
anonymous	EN	Male	Other	Professional degree	More than $150,000	Alberto	My sibling	More than 5 years ago	Other	Substance abuse	25-40	Yes	Psychiatric (i.e. antidepressants, sleep aids, anti-anxiety meds, antipsychotics)	Lexapro, 4 months	Married	Adequate	It’s important	Family		Listening, recommendations to see a therapist	Other	Na	Stigma about grief	Home	Taking the time to listen												Extremely satisfied							Definitely false	Definitely true	Definitely true	Definitely true	Definitely true	Definitely true
anonymous	EN	Female	White	Professional degree	$100,000 - $149,999	Andrew	My child	1-3 years ago	Other	Death Certificate listed Natural Causes. He was 21 yo. Had epilepsy as well as Crohn’s Disease. He was also just free from an opioid addiction.	25-40	No			Married	Poor	Having people who understand be available to talk	Other	My spouse	Being attentive to my feelings and not judging them	Friends		Others who “forget” what I’m going through or thinking that I’m past it because I can seem “normal”	My home because my husband is very supportive in the ways I need it	I’m not sure because I sometimes want people to reach out but often when they do I turn down opportunities to see them				Moderately dissatisfied	Moderately dissatisfied				Extremely dissatisfied	Moderately satisfied		Moderately dissatisfied	Extremely dissatisfied		Adequately satisfied	Moderately dissatisfied	Adequately satisfied	Extremely satisfied	Definitely false	Definitely false	Probably true	Definitely false	Probably false	Definitely false
anonymous	EN	Male	White	4 year degree	More than $150,000	Karen	My child	Within the last year	Illness or disease		41-55	Yes	Psychiatric (i.e. antidepressants, sleep aids, anti-anxiety meds, antipsychotics),Heart medications,Thyroid,Cholesterol lowering medications		Married	Good	People who care.	Family,Friends		Reaching out, calling, visiting, advice from those who also lost a child.						Adequately satisfied	Adequately satisfied	Adequately satisfied	Extremely satisfied	Extremely satisfied						Moderately satisfied	Extremely satisfied	Extremely satisfied			Extremely dissatisfied		Extremely satisfied	Definitely false	Definitely false	Definitely false	Definitely true	Definitely true	Definitely true
anonymous	EN	Male	White	4 year degree	$100,000 - $149,999	Jeffrey	My child	More than 5 years ago	Illness or disease		25-40	Yes	Cholesterol lowering medications	Atrovastatin. 5 years. Tamsulosin. 10 years.	Partnered	Good	Very humbling and appreciated.	Friends,Colleagues,Other	Fiancé.	Talking about my son. Discussing my grief processing.	Family		Lack of talking about grief and how I’m doing with it.	Home with fiancé. Group of friends who meet almost weekly just to get together.	I don’t think there anything at this time.		Adequately satisfied	Extremely satisfied	Moderately satisfied	Adequately satisfied			Extremely satisfied		Adequately satisfied	Adequately satisfied	Moderately dissatisfied	Extremely satisfied	Extremely satisfied			Extremely satisfied		Probably false	Definitely false	Definitely true	Probably false	Definitely true	Definitely true
anonymous	EN	Male	White	Less than high school	$60,000 - $69,999	Elizabeth Peters	My child	More than 5 years ago	Accident		3-11	No			Married	Poor	Not much	Family,Friends		Calls, speaking about her	Faith community,Neighbors		Acting like she never lived, saying it was meant to be, move in	Home safe time talk about her	Understand child isn’t contagious and parents still love them	Adequately satisfied	Moderately dissatisfied	Extremely dissatisfied	Extremely satisfied	Extremely dissatisfied	Extremely dissatisfied			Extremely dissatisfied			Moderately satisfied	Adequately satisfied	Moderately dissatisfied	Moderately satisfied		Adequately satisfied	Moderately satisfied	Definitely false	Definitely false	Probably false	Probably true	Probably true	Probably true
anonymous	EN	Female	White	High school graduate	$40,000 - $49,999	Christian Samuel	My child	More than 5 years ago	Perinatal death related causes			Yes	Psychiatric (i.e. antidepressants, sleep aids, anti-anxiety meds, antipsychotics),Pain medications	Wellbutrin 1 year	Separated	Adequate	Those that love you or are in your general friend/work realm who are concerned for your well-being.	Friends,Support groups		The friends who reach out, remembering his important anniversaries without me saying anything.	Family,Friends,Colleagues		Ignoring his death, using his death to get their own attention, blaming me, not ever speaking of him, telling me to "get over it", invalidating his death because he was only 23 gestational weeks old	Family gatherings	Talk about him, ask me questions, understand that regardless of time passed I will always grieve for him	Extremely satisfied	Moderately dissatisfied	Moderately satisfied	Moderately satisfied	Moderately dissatisfied							Moderately dissatisfied	Moderately dissatisfied	Adequately satisfied	Extremely satisfied	Extremely satisfied	Moderately dissatisfied	Extremely satisfied	Probably false	Definitely true	Probably false	Probably false	Probably false	Definitely true
anonymous	EN	Female	Other	2 year degree	$40,000 - $49,999	Phoenix Acero	My child	1-3 years ago	Accident		12-17	Yes	Psychiatric (i.e. antidepressants, sleep aids, anti-anxiety meds, antipsychotics)	Wellbutrin - 4 months	Partnered	Poor	People outside of close friends and family	Friends,Counselors/therapists		Talking about my son and allowing me to talk about him too	Family,Friends,Colleagues,Faith community,Neighbors,Support groups,Counselors/therapists		Telling me “everything happens for a reason” and “god needed another angel”	With friends, outside, at my house	Stop pretending he didn’t exist		Extremely dissatisfied		Extremely dissatisfied		Extremely dissatisfied	Extremely dissatisfied		Extremely dissatisfied	Moderately satisfied		Moderately dissatisfied	Adequately satisfied	Extremely dissatisfied	Extremely dissatisfied	Extremely dissatisfied	Extremely dissatisfied		Probably true	Probably false	Definitely false	Probably true	Probably false	Probably true
anonymous	EN	Female	Other	Professional degree	$80,000 - $89,999	Leo Benjamin	My child	More than 5 years ago	Perinatal death related causes		Stillborn to 3	No			Married	Adequate	Friends, family members giving me space to express grief, walking with me in grief.	Family,Friends,Neighbors,Counselors/therapists		food, walking and talking, letting me cry	Family		saying things like it's God's will, everything has a purpose, trying to cheer me up or distract me from grief	my group of female friends who are willing to discuss hard things	being open to difficult conversations. Allowing for not everything to be positive all the time.	Moderately dissatisfied	Extremely dissatisfied	Adequately satisfied	Moderately satisfied		Adequately satisfied				Moderately satisfied	Adequately satisfied	Adequately satisfied	Extremely satisfied	Moderately satisfied	Adequately satisfied	Moderately dissatisfied	Moderately dissatisfied	Extremely satisfied	Probably false	Probably false	Definitely true	Probably true	Probably true	Probably true
anonymous	EN	Male	Asian	4 year degree	More than $150,000	Hanna	My child	Within the last year	Accident		12-17	Yes	Psychiatric (i.e. antidepressants, sleep aids, anti-anxiety meds, antipsychotics)	Prozac	Married	Excellent	Family & Friends	Family,Friends,Colleagues,Neighbors,Counselors/therapists		Just being there			Constant chatter by those uncomfortable	Home	Just sit, no talking needed	Extremely satisfied	Extremely satisfied	Extremely satisfied	Moderately satisfied	Moderately satisfied	Extremely satisfied	Extremely satisfied		Extremely dissatisfied	Extremely satisfied		Extremely satisfied	Extremely satisfied	Extremely satisfied			Extremely satisfied	Extremely satisfied	Definitely false	Definitely false	Definitely true	Definitely true	Definitely true	Definitely true
anonymous	EN	Female	Other	Professional degree	$100,000 - $149,999	Rory	My child	More than 5 years ago	Accident		25-40	Yes		Candesartan 1 year Glumetza 1 year	Single	Poor	I know it's important	Friends,Faith community		Letting me cry or celebrating his life	Family,Colleagues		Lack of them reaching out	With my school or work team	For people to learn to reach out. After the funeral everyone goes away or treats you as damaged	Extremely dissatisfied	Extremely dissatisfied	Extremely dissatisfied	Extremely satisfied	Extremely satisfied		Extremely dissatisfied		Adequately satisfied			Adequately satisfied	Extremely satisfied		Adequately satisfied		Extremely satisfied		Probably false	Definitely true	Definitely false	Definitely true	Definitely true	Definitely true
anonymous	EN	Female	White	4 year degree	$100,000 - $149,999		My child	Within the last year	Perinatal death related causes		Stillborn to 3	No			Married	Good		Family,Friends,Counselors/therapists			Support groups,Other	Spouse		Individual therapy, family, and our little dog, Sasha.		Moderately satisfied	Extremely dissatisfied	Extremely dissatisfied	Moderately dissatisfied	Extremely dissatisfied				Extremely satisfied	Extremely satisfied		Extremely satisfied	Extremely satisfied		Adequately satisfied	Adequately satisfied	Moderately dissatisfied	Extremely satisfied	Definitely false	Definitely false	Definitely true	Definitely true	Definitely true	Definitely true
anonymous	EN	Female	White	4 year degree	More than $150,000	Luke	My child	3-5 years ago	Other	Heroin	18-24	No			Married	Excellent	They let me speak about him, support me in my activism about opioid crisis and grief. Understand that sometimes i can or can’t join in and that sometimes i am fucked.	Family,Friends,Support groups,Counselors/therapists,Other	Professional leads to access publicity	They fed us. They attended every celebration. They ralk about him. They are ok when i cry. Invite me to speak truth to their book clubs and their children	Family,Friends,Neighbors		Feel i should be done grieving. Cant look me in the eye. Dont support my efforts to spread word about grief and opioids. Fuss about parking. Want me to take medication	With friends. With other bereaved people. Therapy. Family. Animals.	Other than bring Luke back to life- nothing				Extremely dissatisfied					Extremely dissatisfied	Extremely satisfied		Moderately satisfied	Extremely dissatisfied	Moderately satisfied	Extremely satisfied	Extremely satisfied	Extremely satisfied	Extremely satisfied	Definitely false	Definitely false	Probably true	Definitely true	Definitely true	Definitely true
anonymous	EN	Female	White	4 year degree	More than $150,000	Eugene	My parent	1-3 years ago	Illness or disease		Over 70	No			Married	Excellent	Friends and family	Family,Friends,Colleagues		Acknowledgement of my loss			Ignoring my loss	With family and friends		Extremely satisfied	Adequately satisfied	Adequately satisfied	Moderately satisfied	Moderately dissatisfied	Moderately dissatisfied		Extremely satisfied				Extremely satisfied	Extremely satisfied	Adequately satisfied			Moderately satisfied	Adequately satisfied	Definitely false	Definitely false	Definitely true	Definitely true	Definitely true	Definitely true
anonymous	EN	Female	White	4 year degree	$70,000 - $79,999	Michael Dickinson (brother) & Edmund Dickinson (father)	My sibling	1-3 years ago	Suicide		25-40	Yes	Psychiatric (i.e. antidepressants, sleep aids, anti-anxiety meds, antipsychotics)	Trintilex - 3 years, Xanax - 3 years, Phentermine - 2 years off and on, Lyrica - 1.5 months, Desvenlafaxine - 6 months	Divorced	Poor	Social support means that the people in my life show interest in my wellbeing and ask how I'm doing after the six month mark of my brother's death.	Family,Support groups,Counselors/therapists,Other	Online grief trailblazers, such as Dr. Jo, Megan Devine & Shelby Forsythia	Empathetic and genuine responses. Groceries bought and left on my doorstep by my best friend. Donations to the American Foundation for Suicide Prevention. Friends and family that take the time to walk with me in honor of my brother, at AFSP community walks.	Friends,Colleagues,Faith community,Other	Ex-family members - My ex husband.	My ex-husband asking when I was going to get back to normal. Texts from a friend asking if things were back to normal yet. My ex-husband asking me when I was going to go back to the gym. The faith community - I can't go to church without weeping.	I feel most supported in my grief therapy group, and with my individual therapist, because these are sacred spaces where we share about our loved ones and all speak the same language, no matter who we lost. Our own grief language.	Remembering Michael with me and saying his name - telling me memories of him. I won't break if you talk about him, I want to honor and remember him forever.				Moderately dissatisfied	Adequately satisfied	Extremely dissatisfied			Extremely dissatisfied	Extremely satisfied	Extremely dissatisfied	Adequately satisfied	Moderately satisfied			Extremely satisfied	Adequately satisfied	Extremely satisfied	Probably true	Probably false	Probably true	Definitely false	Probably true	Probably false
anonymous	EN	Female	White	4 year degree	$30,000 - $39,999	Maxwell Jonas Pelta	My sibling	More than 5 years ago	Other	Drug overdose	18-24	No			Married	Good	Having a safe space in which to express my grief	Family,Friends,Colleagues		Listening when I need to talk about my grief has been the best support I’ve received. That and having people who have had a similar loss to share experiences of grief with.	Family		My husband knew my brother but not, of course, they way I did. When I just need to talk about what I am feeling he can sometimes take it as a cue to talk about how he could have helped save Max or how he perceived the problem before I or my parents did. This hurts more than it helps.	In spaces where I can share memories with others who have memories of people they’ve lost to share	Always by listening without needing to fix or offer solutions.		Extremely dissatisfied		Moderately dissatisfied		Moderately dissatisfied			Moderately dissatisfied			Moderately satisfied	Extremely satisfied	Adequately satisfied			Adequately satisfied	Extremely satisfied	Definitely false	Probably false	Probably true	Probably true	Definitely true	Probably true
anonymous	EN	Female	White	Some college	$10,000 - $19,999	James	My child	1-3 years ago	Suicide		25-40	Yes	Psychiatric (i.e. antidepressants, sleep aids, anti-anxiety meds, antipsychotics),Thyroid,Cholesterol lowering medications	Zoloft 3 years, levothyroxine 10 years	Divorced	Very poor	Human Bodies around mr	Other	Social media	None	Family,Friends		I was left alone, completely alone to deal with the agony	Facebook, there are many people that feel like i do.	Be here						Extremely dissatisfied	Extremely dissatisfied			Adequately satisfied		Extremely dissatisfied	Extremely dissatisfied		Moderately satisfied			Extremely satisfied	Definitely true	Definitely true	Definitely false	Probably true	Definitely false	Probably false
anonymous	EN	Female	White	Professional degree	$100,000 - $149,999	Ryder	My child	More than 5 years ago	Illness or disease		Stillborn to 3	Yes	Psychiatric (i.e. antidepressants, sleep aids, anti-anxiety meds, antipsychotics),Cholesterol lowering medications	Zoloft (14 years) Crestor (8yrs), zetia (3years)	Married	Good	It’s helped get me through my hardest days	Friends,Support groups		Saying my sons name, letting me cry or talk about Ryder without offering suggestions or advice, others sharing memories/pictures & videos of Ryder with me	Family,Friends		Giving me advice on how I should feel, comments like: “at least you have other children,”my sister not reaching out to me or letting me cry on anniversaries— my sister telling me 3 months after my son died that I wasn’t being a good mom to my other	My home- just feels like a safe space, my moms house- we lived with my son, The Ryan’s House: child hospice	Listen without advice, just be present and sit with me without expectation	Extremely satisfied			Extremely satisfied		Adequately satisfied		Extremely satisfied		Moderately dissatisfied	Moderately satisfied	Moderately dissatisfied	Moderately satisfied		Extremely satisfied	Adequately satisfied		Moderately satisfied		Definitely false	Definitely false	Probably false	Definitely true	Probably true
anonymous	EN	Female	White	Some college	$20,000 - $29,999	Isaiah Macnab	My child	1-3 years ago	Homicide		18-24	Yes	Psychiatric (i.e. antidepressants, sleep aids, anti-anxiety meds, antipsychotics)	Cipralex, 3 years	Separated	Good	Feeling like i can reach out to others for non-judgemental support as necessary, be it emotional, mental, spiritual, or physical.	Family,Friends,Neighbors,Support groups,Counselors/therapists		A listening ear, providing child care for younger child, help with tasks like grocery shopping, check-ins via phone/text, prepared meals being dropped off,	Family		Expecting me to get back to my old self/way of living	At supporr grouos for bereaved parents; we understand each other and our journey	Check-in more now that a year has passed since my son's death				Extremely satisfied			Extremely satisfied		Extremely satisfied	Moderately satisfied		Moderately satisfied	Extremely satisfied	Extremely satisfied	Moderately satisfied	Extremely satisfied	Extremely satisfied		Definitely false	Definitely false	Probably false	Definitely true	Definitely true	Definitely true
anonymous	EN	Female	White	Professional degree	More than $150,000	Pamela	My child	More than 5 years ago	Accident		18-24	No			Married	Adequate	That I am comfortable talking about and remembering Pamela publicly; that friends and family understand my difficult time of year	Friends		Encouraging emotions; listening without trying to rush away	Family,Counselors/therapists		People are uncomfortable hearing about grief. Therapists are not trained to address a child's death	With people I can spontaneously express a memory about Pamela	Recognize the impact that all stressors can have to make grief feel immediate again				Adequately satisfied					Moderately dissatisfied	Moderately dissatisfied		Moderately dissatisfied	Extremely satisfied	Moderately satisfied		Adequately satisfied	Adequately satisfied	Extremely satisfied	Probably false	Probably false		Probably true	Probably true	Probably true
anonymous	EN	Female	White	4 year degree	$50,000 - $59,999	Jacob Connor Wieck	My child	3-5 years ago	Illness or disease		18-24	No			Married	Good	People being there for me when i need them, with no judgement.	Family,Friends,Colleagues,Support groups,Other	Recreational groups e.g.. camera club, African drumming group, meditation group	People holding space, acknowledging my feelings & sudden tears that make people feel uncomfortable at times.			People telling me I should do this & I should do that in order to 'get over' my grief	Lots of places wherever my family & friends are	Check in with me from time to time, not just me doing the searching	Adequately satisfied	Moderately dissatisfied	Extremely dissatisfied	Moderately satisfied	Adequately satisfied			Extremely dissatisfied				Extremely satisfied	Extremely satisfied	Moderately satisfied	Moderately satisfied	Moderately satisfied	Moderately satisfied	Extremely satisfied	Definitely false	Definitely false	Probably true	Definitely true	Definitely true	Definitely true
anonymous	EN	Female	White	4 year degree	$80,000 - $89,999	Byron	My child	3-5 years ago	Homicide		25-40	No			Divorced	Poor	Including and continued support to leave the house even if its a struggle to do	Friends		Listening or sharing space in silence	Family,Friends		Exclusion because it was uncomfortable for them or never hearing from friends for years or argumentative	Online with others who have experienced the same rype of loss	Keep asking, invite me places to get me out of the profound isolation					Moderately dissatisfied				Extremely dissatisfied	Moderately dissatisfied	Adequately satisfied	Moderately dissatisfied	Moderately satisfied		Adequately satisfied	Adequately satisfied	Extremely dissatisfied		Definitely true	Probably true	Probably false	Probably true	Definitely false	Probably false
anonymous	EN	Female	White	High school graduate	$70,000 - $79,999	Callan jay Everts	My child	1-3 years ago	Accident		25-40	Yes	Psychiatric (i.e. antidepressants, sleep aids, anti-anxiety meds, antipsychotics)	Zoloft A long time. 10 years.	Married	Adequate	Just some tender love and care.	Family,Friends,Faith community,Counselors/therapists		Coffee. Outings. Food. A chat.	Family,Faith community		Not showing up.	My friends take me out for coffee.	Caring txt msgs. Not saying stupid things.																			Definitely false	Definitely false	Definitely false	Probably true	Probably true	Probably true
anonymous	EN	Male	White	Doctorate	$100,000 - $149,999	Christopher	My child	More than 5 years ago	Homicide		18-24	No			Married	Very poor	Recognition of my permanent changes in worldview and personality in consequence of the traumatic loss	Other	Wife	Daily sharing of the reality of such loss’s profound effect that alters the recognizes one is no longer able to be a part of society given the Changes in worldview the loss inspires.	Family,Friends,Colleagues,Faith community,Neighbors,Support groups,Counselors/therapists		Remaking unmoved or changed by the event and presuming inshoould do the same. Then applying sanctions for the lack of compliance.	With my wife at home. We can be who we now are as a result of the loss.	I realize now that they can’t.	Adequately satisfied	Adequately satisfied	Extremely dissatisfied	Adequately satisfied	Extremely dissatisfied				Moderately satisfied	Extremely dissatisfied	Extremely dissatisfied	Extremely dissatisfied	Moderately dissatisfied	Moderately dissatisfied		Extremely dissatisfied	Moderately dissatisfied		Probably true	Probably true	Definitely true	Probably true	Probably false	Probably true
anonymous	EN	Female	White	2 year degree	$40,000 - $49,999	Jake	My spouse/partner	1-3 years ago	Unknown/undetermined		25-40	No			Married	Excellent	Friends and family coming together to offer help in any way they can	Family,Friends,Faith community		Offers of help without waiting for me to be asked	Support groups,Counselors/therapists		There are no support groups for young widows within 100 miles of me. My therapist was marginally helpful at best.	I have a small, intimate group of friends who have been most supportive; my extended family all live within a few miles of me and have been the most supportive.	Realize that my grief has not ended since I’ve remarried				Extremely satisfied	Moderately dissatisfied				Extremely satisfied	Moderately dissatisfied	Moderately dissatisfied	Extremely satisfied	Extremely satisfied	Extremely satisfied	Moderately satisfied			Adequately satisfied	Definitely false	Definitely false	Probably true	Probably false	Definitely true	Probably false
anonymous	EN	Female	White	Some college	$10,000 - $19,999	Mickey	My spouse/partner	More than 5 years ago	Accident		41-55	No			Widowed	Very poor	Nothing	Friends		Didn't know deceased	Family,Friends		Ignore	Groups	Conversatiin				Moderately dissatisfied			Moderately dissatisfied			Extremely dissatisfied	Extremely dissatisfied	Adequately satisfied	Moderately dissatisfied	Extremely dissatisfied	Moderately satisfied	Extremely dissatisfied	Extremely satisfied		Probably false	Definitely true	Definitely false	Probably true	Probably true	Definitely false
anonymous	EN	Female	White	High school graduate	$90,000 - $99,999	Rob	My child	1-3 years ago	Suicide		25-40	No			Married	Poor	Friends and family to lean on and lift you up. To ask about you.	Faith community		Unprompted visits	Friends		Pat, canned responses. Initial calls with no follow up.	Church, small group	Continue to check up and ask months after, not just initially. Everyone is there at the beginning.				Adequately satisfied	Moderately satisfied				Moderately satisfied	Moderately dissatisfied	Moderately satisfied	Moderately satisfied	Moderately satisfied	Adequately satisfied		Adequately satisfied			Probably true	Probably true	Definitely false	Definitely false	Probably false	Probably false
anonymous	EN	Female	White	Professional degree	$50,000 - $59,999	Yitzchak	My child	1-3 years ago	Other	Sudden infant death syndrome	Stillborn to 3	No			Married	Poor	A lot. Feeling that I not alone	Colleagues,Other	Teacher at hospital trenning where I was studying	Hug, questions if I am ok	Family,Friends,Neighbors,Other	Husband	Some talks -"everything happens for a reason", "it's good that your baby was small", "you are doing good"	Work. I feel that my colleagues care the most	Just ask me sometimes if I am OK. Remember that my son lived and mattered				Moderately dissatisfied	Moderately dissatisfied	Adequately satisfied						Moderately dissatisfied	Adequately satisfied	Adequately satisfied	Moderately satisfied		Moderately satisfied		Definitely true	Probably true	Probably false	Probably true	Probably false	Probably false
anonymous	EN	Female	White	4 year degree	$80,000 - $89,999	Talia joy	My child	Within the last year	Perinatal death related causes		Stillborn to 3	No			Married	Adequate	Friends holding space, bringing a meak, inviting me placed, sayjng her name, including hervwith my living children	Family,Friends,Neighbors		Not being afraid to talk to me and invite me places, bringing a meal, dropping off a book, sharing memes or photos that represent her	Friends,Support groups,Counselors/therapists,Other	Dr	Dismissing my grief because i have living children, assuming we can have more		Say her name, let me know I can talk about her	Moderately satisfied	Moderately dissatisfied	Moderately satisfied	Extremely satisfied						Moderately dissatisfied	Moderately dissatisfied	Extremely satisfied	Extremely satisfied	Moderately satisfied				Moderately satisfied	Definitely false	Definitely true	Probably true	Probably true	Probably false	Probably true
anonymous	EN	Female	White	Some college	$30,000 - $39,999	Jennifer	My child	More than 5 years ago	Homicide		25-40	Yes	Psychiatric (i.e. antidepressants, sleep aids, anti-anxiety meds, antipsychotics),Heart medications,Cholesterol lowering medications		Divorced	Very poor	Friends being there for me.	Family,Friends,Colleagues		Listening to me	Family,Friends		Telling me to move on	Home. I don’t have to explain anything	Listen more				Adequately satisfied			Moderately dissatisfied		Moderately satisfied										Definitely true	Probably false	Probably false	Definitely true	Definitely true	Probably true
anonymous	EN	Female	White	2 year degree	$70,000 - $79,999	Cade	My child	1-3 years ago	Accident		Stillborn to 3	No			Married	Good	People talking about him, not forgeting him.	Family,Friends,Support groups		Warm meals, sentimental gifts, being present especially on his birthday	Friends,Colleagues		A family member said yo get over it because it happened to her over 50 years ago and she had to get over it. Dismissing him and his life. People say things thinking there helpful but don't realize that they arent because they should try saying them to themselves, if they did they would realize it wouldnt help them if they had lost their child.	Support groups, online support groups and walks or fundraisers for pregnancy and infant loss. Other parents understand your pain and accept you	Acknowledge him and try not to dorget he existed just because you cant see him doesnt mean he didnt live or that i didnt give birth to him, he is still my son.	Extremely satisfied	Extremely dissatisfied	Extremely dissatisfied	Adequately satisfied	Moderately satisfied					Adequately satisfied	Moderately dissatisfied	Extremely satisfied	Extremely satisfied	Adequately satisfied	Extremely satisfied	Extremely satisfied	Moderately dissatisfied	Extremely satisfied	Probably false	Probably false	Probably true	Probably true	Definitely false	Probably false
anonymous	EN	Female	White	2 year degree	$70,000 - $79,999	Erik	My child	1-3 years ago	Other	Accidental Overdose	18-24	No			Married	Adequate	Friends	Family,Friends,Colleagues,Support groups,Counselors/therapists		Listening to my story, mentioned my son's name	Friends		Pulling away, some comments	Home, grief groups, grief yoga class, amongst those who have lost someone	Listen, say Erik's name, ask about him, offer help	Extremely satisfied	Extremely dissatisfied		Extremely satisfied		Moderately dissatisfied		Extremely satisfied		Moderately satisfied	Adequately satisfied	Moderately satisfied	Moderately satisfied	Adequately satisfied	Moderately satisfied	Extremely satisfied	Moderately satisfied	Extremely satisfied	Probably false	Probably false	Probably false	Probably false	Probably false	Probably true
anonymous	EN	Female	American Indian or Alaska Native	Some college	Less than $10,000	Corri(daughter), Crystal( Daughter )Christina (daughter)	My child	More than 5 years ago	Other	I lost 3 daughters 20+ yrs apart lost 2 house fire in 1996 and I lost my 3 daughter in2015 to a brain aneurysm	3-11	No			Married	Poor	Its hard to pin point one thing thete are a few variables 1) eases			Many feelings depression, loneliness, anger, self doubt, self hate,guilt	Other	All of the above	No calls, wrong questions, whispering, side glances, no invitations, not being included fake concerns	With my family, (grandchildren) in my home	That's a long list but spending more time with me, calling and showing concern, being kind,and be themselves, talk about the children say there names, be affectionate,, be patient make eye contact ask questions, repeat question slowly,help clean house, do laundry, tell jokes, talk about the world around us,go a for walk , just sit and hold my hand, give my dog a bath,take me shopping or do the sh…	Moderately dissatisfied	Moderately dissatisfied	Moderately dissatisfied	Adequately satisfied	Adequately satisfied	Adequately satisfied	Adequately satisfied		Moderately dissatisfied	Adequately satisfied	Adequately satisfied	Moderately satisfied	Moderately satisfied	Moderately dissatisfied	Moderately satisfied	Moderately dissatisfied	Moderately dissatisfied		Probably false	Definitely true	Probably false	Probably false	Definitely true	Definitely true
anonymous	EN	Female	White	Some college	$30,000 - $39,999	Henry	My child	More than 5 years ago	Unknown/undetermined		Stillborn to 3	Yes	Psychiatric (i.e. antidepressants, sleep aids, anti-anxiety meds, antipsychotics)	Citolopram about 6-7 years, klonopin off and on for 6-7 years	Partnered	Adequate	People willing to listen	Family,Friends,Support groups,Counselors/therapists		Listening, heart felt words, meals, etc.	Family,Friends,Colleagues,Faith community,Neighbors		Platitudes, avoidance, explainations, prayers,	Support groups, with my sister, therapist offices, freedom to speak as needed, no pressure to feel or behave a certain way	Deal with their own feelings instead of dumping them on somebody grieving, action instead of prayers, cards, etc.	Extremely satisfied	Moderately satisfied		Extremely satisfied	Moderately dissatisfied					Extremely satisfied	Moderately dissatisfied	Moderately satisfied	Moderately satisfied	Moderately dissatisfied	Moderately satisfied	Moderately satisfied	Moderately dissatisfied	Extremely satisfied	Probably false	Probably false	Definitely false	Probably true	Probably true	Probably true
anonymous	EN	Female	White	Some college	$100,000 - $149,999	Nolan andru	My child	1-3 years ago	Suicide		18-24	No			Married	Adequate		Friends,Colleagues			Family		It’s hard for family to understand the grief of a child after they continue on with life, our life is never the same. No more memories made with our son, our life doesn’t go on, we don’t move forward, we just learn how to live different.	We feel most supported around friends & strangers, we share our story with all in hopes to help change the stigma on mental health & to keep our sons memory alive. Many are hurting & by being raw & open it helps us & helps others try to understand our new journey.	Being present, not being afraid to talk about our son, remembering any memories.				Moderately satisfied		Adequately satisfied			Moderately dissatisfied	Adequately satisfied		Moderately dissatisfied	Extremely satisfied	Moderately satisfied	Moderately satisfied	Adequately satisfied	Adequately satisfied	Adequately satisfied	Probably false	Definitely false	Definitely false	Probably false	Probably true	Probably true
anonymous	EN	Female	White	Some college	$100,000 - $149,999	Liam	My child	Within the last year	Suicide		18-24	No			Married	Adequate	Support from family and friends	Family,Friends		The random reaching out to me. Even months after Liam died. It’s not as good as it was because I know people move on with their lives. His death still feels like it was yesterday to me.	Family		The statement “Liam is in a better place now” And I also got almost zero support from my mother. Her initial response to me, FOUR DAYS after Liam died was, “he wasn’t worried about the wreckage he was leaving behind.”	With my horse friends. It’s probably because I already spend a great deal of time with these people and that community was already a supportive one.	Talk about my son. It’s ok to talk about him. I want to talk about him and I don’t think people are aware that this is ok.				Extremely satisfied	Extremely satisfied	Extremely dissatisfied			Extremely dissatisfied	Moderately satisfied	Moderately satisfied	Moderately satisfied	Extremely satisfied	Adequately satisfied	Moderately satisfied		Extremely satisfied	Extremely satisfied	Definitely false	Definitely false	Probably false	Probably true	Probably true	Definitely true
anonymous	EN	Female	White	Some college	$100,000 - $149,999	Mason	My child	Within the last year	Accident		18-24	No			Married	Poor	Speak about my son, allow time for grief, let me cry, scream, rant without judgement or trying to fix me	Friends		acknowledge the magnitude of my pain, sit with me, listening, talking, quietly(take your lead from me), share your memories of my child	Family,Colleagues,Faith community,Support groups		pushing me to... get over it, to seek therapy, ignoring my pain, to go back to work, to be "normal"	I haven't really found those spaces yet. I have a few friends that I feel are my safe space but they have their own lives and families to tend to and I feel that I am a burden.	I don't really know. How does one learn to live without their heart and soul?	Extremely dissatisfied	Extremely dissatisfied	Moderately dissatisfied	Extremely satisfied	Moderately dissatisfied	Moderately dissatisfied	Extremely dissatisfied		Extremely dissatisfied		Extremely dissatisfied	Extremely dissatisfied	Moderately satisfied	Moderately dissatisfied	Adequately satisfied	Moderately dissatisfied	Extremely dissatisfied	Moderately satisfied	Probably false	Probably true	Probably true	Probably false	Probably false	Probably true
anonymous	EN	Female	White	2 year degree	$100,000 - $149,999	Talese	My child	More than 5 years ago	Suicide		25-40	Yes	Psychiatric (i.e. antidepressants, sleep aids, anti-anxiety meds, antipsychotics)	Cymbalta	Married	Good	Family near by, friends.	Family,Friends,Support groups,Counselors/therapists		Support Group was best	Colleagues,Faith community,Neighbors		Losing friends, people ignoring that it happened. Not acknowledging my daughter or her passing.	With my children, they understand. Support Group is best.	Remember my daughter.				Moderately dissatisfied	Extremely dissatisfied	Extremely dissatisfied			Extremely dissatisfied	Moderately satisfied	Extremely dissatisfied	Extremely satisfied	Moderately satisfied	Moderately dissatisfied	Moderately satisfied	Extremely satisfied	Adequately satisfied		Definitely false	Definitely false	Probably true	Definitely true	Probably true	Probably true
anonymous	EN	Female	White	Some college	$30,000 - $39,999	Jamie	My child	3-5 years ago	Other		18-24	No			Married	Good		Family			Friends								Adequately satisfied		Adequately satisfied				Moderately dissatisfied		Extremely satisfied	Moderately dissatisfied	Extremely satisfied	Adequately satisfied			Adequately satisfied	Definitely false	Definitely false	Definitely false	Definitely true	Definitely true	Definitely true
anonymous	EN	Female	White	Some college	$100,000 - $149,999	Kelton Storm Miller	My child	Within the last year	Other	Complications with all the surgery two years after accident.	18-24	Yes	Psychiatric (i.e. antidepressants, sleep aids, anti-anxiety meds, antipsychotics),Pain medications	Ambian, clonazapam 10 years, tizanadine on and off three years, Tramadol six months ish, ibuprofen on and off three years.	Married	Excellent	Support groups, fellow grieving friends, grieving retreats that provide support, encouragement and tools.	Family,Friends,Faith community,Support groups,Counselors/therapists		Calls, texts, friends listening and offer support in ways to honor my son.	Friends		Advice, like you should... it’s better to hear what has worked for others first hand.	TAPS (Tragedy Assistance Program for Survivors) for family of fallen military. I have a mentor brought TAPS and she has been a true lifeline. I am also part of a Christian moms support group. My three closest friends have also lost sons all about the same age as my son. I feel God has woven together these friendships friendships and I feel truly blessed.	I actually could ask for a better support system. They hold space for me when I want to share about Kelton and I do the same for them and theirs sons or loved ones.	Moderately satisfied	Moderately satisfied	Extremely satisfied	Extremely satisfied	Extremely satisfied					Extremely satisfied	Extremely satisfied	Extremely satisfied	Moderately satisfied			Extremely satisfied			Definitely false	Definitely false	Definitely true	Definitely true	Definitely true	Definitely true
anonymous	EN	Female	White	2 year degree	Less than $10,000	Caleb Flicek	My child	Within the last year	Suicide		12-17	Yes	Psychiatric (i.e. antidepressants, sleep aids, anti-anxiety meds, antipsychotics),Thyroid	Levothyroxine. For a year. Not currently taking them right now though since my son passed	Partnered	Poor	Support, peopbe being there for you wether you need it or not. A message, a phone call, a visit, ANYTHING	Family		Listening and not telling me how to grieve	Friends,Colleagues,Faith community,Neighbors,Support groups,Counselors/therapists		Limoted resources, school treating it like a stigma, like a contagious disease acting like he never existed. Therapist and doctors messing up appointments. Not taking mental health seriously. Negative comments, endless calls for help with nothing available living in a small town. So much	With people who are going through the same thing. I dont feel any support. Maybe in therspy and with my sister and brother	Listen, actually care, more resources, suicide awareness and prevention. Remembering him and memorial st school. I have no idea honestly	Extremely dissatisfied	Extremely dissatisfied		Adequately satisfied	Moderately dissatisfied	Extremely dissatisfied			Extremely dissatisfied	Adequately satisfied	Moderately dissatisfied	Adequately satisfied	Moderately dissatisfied	Moderately dissatisfied	Extremely satisfied	Adequately satisfied	Moderately dissatisfied	Adequately satisfied	Definitely false	Definitely true	Definitely false	Definitely false	Definitely false	Definitely false
anonymous	EN	Female	White	Professional degree	More than $150,000	Caleb	My child	1-3 years ago	Perinatal death related causes		Stillborn to 3	No			Married	Very poor	witnessing, nurturing, holding space	Support groups,Counselors/therapists		cooking food, listening, asking, saying my child's name, remembering the loss	Family,Friends,Neighbors		not talking about it, not reaching out, actively avoiding us	support group and in therapy	remember my child, ask me how I am doing	Moderately satisfied	Extremely satisfied								Extremely satisfied		Moderately dissatisfied	Extremely dissatisfied	Extremely dissatisfied		Moderately satisfied	Moderately dissatisfied	Moderately dissatisfied	Definitely true	Probably false	Definitely false	Probably true	Definitely false	Probably true
anonymous	EN	Female	White	Doctorate	$100,000 - $149,999	Myles	My child	More than 5 years ago	Unknown/undetermined		Stillborn to 3	No			Married	Adequate	Someome to listen and comfort you in grief	Friends,Support groups		Listening, asking questions, remembering them	Family,Colleagues,Faith community,Neighbors,Counselors/therapists		Platitudes, advice, "tough love" forced religiosity	Online or in person with other people who are bereaved or who have experienced similar trauma	Ask questions about my loss and my grief and then listen	Moderately dissatisfied	Extremely dissatisfied		Adequately satisfied	Extremely dissatisfied					Moderately dissatisfied		Adequately satisfied	Adequately satisfied	Moderately dissatisfied	Extremely satisfied		Moderately dissatisfied	Extremely satisfied	Probably true	Probably false	Probably true	Definitely true	Probably true	Probably true
anonymous	EN	Female	White	Doctorate	$100,000 - $149,999	Alexandr	My child	More than 5 years ago	Other	Sudden infant death syndrome	Stillborn to 3	No			Partnered	Very poor	A lot	Other	No one	Reading about SIDS	Family,Friends,Colleagues,Faith community,Neighbors,Support groups,Counselors/therapists		Avoiding me	At home, in nature, when I paint	Communicate with me	Extremely dissatisfied	Extremely dissatisfied				Moderately dissatisfied				Moderately dissatisfied		Extremely dissatisfied	Extremely dissatisfied	Extremely dissatisfied			Extremely dissatisfied	Extremely satisfied	Definitely true	Probably true	Definitely false	Definitely false	Probably false	Definitely false
anonymous	EN	Female	White	Professional degree	$100,000 - $149,999	Trevor and Spencer	My child	3-5 years ago	Illness or disease		25-40	Yes	Psychiatric (i.e. antidepressants, sleep aids, anti-anxiety meds, antipsychotics)	Trazadone- since my first son died, five years ago. My second son died 2 years ago.	Married	Poor	The freedom to not hide my grief to make others feel comfortable.	Support groups,Counselors/therapists		Unconditional and deep listening, affirmation and validation of similar experiences and feelings.	Family,Friends,Neighbors,Counselors/therapists		Attempts to minimize or 'fix' my grief. Judgement laden 'ghost' statements. Never speaking their names.	My online grief writing group, being with a gathering of friends who have shared their grief with me and listened to mine. Sometimes with my sister-in-law who had an unspeakably traumatic childhood, she is very comfortable with sitting with loss that can never be resolved.	Educate themselves about grief. Be more sensitive and intuitive to how it most feel to lose a child, all of them are parents themselves.				Adequately satisfied					Moderately satisfied	Adequately satisfied		Moderately dissatisfied	Extremely dissatisfied	Moderately dissatisfied	Extremely satisfied		Adequately satisfied		Probably false	Definitely false	Definitely true	Probably true	Definitely true	Definitely true
anonymous	EN	Female	White	4 year degree	$40,000 - $49,999	Roman	My child	1-3 years ago	Other	VATER syndrome	Stillborn to 3	No			Married	Good	Everything	Family		Just spending time with me, and being willing to talk about my son	Other	I suppose everyone failed at one point or another, but not totally groups	Dismissing it, not genuine responses, ignoring it	With family. Because they will talk about it and not pretend it never happened	Don’t ignore it. That’s probably the biggest thing	Extremely satisfied	Extremely satisfied		Extremely satisfied	Moderately satisfied						Moderately satisfied	Extremely satisfied	Moderately satisfied	Moderately dissatisfied	Moderately satisfied		Moderately satisfied	Adequately satisfied	Definitely false	Definitely false	Probably true	Probably false	Probably true	Definitely true
anonymous	EN	Female	Other	Professional degree	$80,000 - $89,999	Elizabetta	My child	3-5 years ago	Perinatal death related causes		Stillborn to 3	Yes	Thyroid	Synthroid - thyroxine 6yrs	Married	Poor	Understanding from those around you shown through listening, allowing you space to express your emotions and not imposing expectations on how or how long you show grief	Friends,Support groups		Taking the time to listen and not offering advice just listening and showing empathy	Family,Friends,Faith community,Counselors/therapists		Being told how I should feel, my baby not being acknowledged (born at 17 weeks) being told they were tired of hearing about it, it was too difficult for them to hear, having mental health services called because I cried (which is out of character but my baby had just died)	Baby Loss support groups as the others in the group can often relate directly to my experience	Not to impose restrictions on how I grieve either through actions or timeline	Extremely dissatisfied	Adequately satisfied	Extremely satisfied		Extremely satisfied					Moderately dissatisfied	Extremely dissatisfied	Moderately dissatisfied	Moderately satisfied		Extremely satisfied	Extremely satisfied			Probably true	Definitely true	Definitely false	Probably true	Probably true	Probably true
anonymous	EN	Female	White	4 year degree	$90,000 - $99,999	Debbie Prather	My parent	Within the last year	Suicide		56-70	No			Married	Adequate	It helps me get through one day at a time.	Family,Friends,Colleagues,Neighbors		Texts, Facebook messages, lunch dates, cards, gift cards for food, hugs, listening.	Friends,Colleagues,Faith community		Not communicating, not acknowledging, not being there.	Home...i can sit in bed and read texts and Facebook.	Reach out more often.				Extremely satisfied					Extremely satisfied			Moderately satisfied	Moderately satisfied	Moderately satisfied	Moderately satisfied		Moderately satisfied		Definitely true	Probably true	Probably false	Probably false	Probably true	Probably false
anonymous	EN	Female	White	4 year degree	$100,000 - $149,999	Isaiah Paul Neumann-Harris	My child	3-5 years ago	Suicide		18-24	Yes	Psychiatric (i.e. antidepressants, sleep aids, anti-anxiety meds, antipsychotics)	Paxil 9 years, Buspar 6 months, Seroquel 6 months, Naltrexone 3 months	Married	Poor	Being there no matter what.	Friends		Listening to me and not judging me in my grief.	Family		Judging me for how I’m grieving. Lack of support overall.	I feel the most supported in therapy or NA meetings.	They can spend time with me and just listen.				Extremely satisfied	Adequately satisfied				Extremely dissatisfied	Extremely satisfied		Moderately dissatisfied			Moderately satisfied			Extremely satisfied	Probably true	Definitely true	Probably false	Probably false	Probably false	Probably false
anonymous	EN	Female	White	Some college		Shannon	My parent	3-5 years ago	Illness or disease		41-55	Yes		Sprintec-3 years	Single	Adequate	It means being there, and listening. Not ignoring the topic or avoiding it	Friends		When friends brought food over on the one year anniversary, friends calling to see how im doing	Family		People who ignore the topic, or try to say that they knew how it felt	At my college- the majority of my friends, although they werent around when it happened, have been more supportive than those that were around at the time	Just treat me like normal, I'm not going to break. I want to talk about it, and its okay to bring it up	Adequately satisfied	Adequately satisfied	Extremely satisfied	Adequately satisfied	Adequately satisfied			Extremely satisfied			Adequately satisfied	Moderately dissatisfied	Moderately satisfied	Moderately dissatisfied			Adequately satisfied	Moderately satisfied	Definitely true	Definitely false	Definitely false	Probably false	Probably false	Probably true
anonymous	EN	Female	White	Some college		Jerome	My child	More than 5 years ago	Accident		12-17	No			Married	Good	People who understand the depth of my grief and not minimize or make stmnts such as "God's Will".	Family,Support groups		Definitive offers of help. Good listeners. Did not give up on me. Realize i will NEVER be the same.	Friends,Faith community		"God's Will" "i lost my dog, i know how you feel" "youre not over it yet?"	Bereavement group for parents who lost a child.	Listen. Patience.					Moderately dissatisfied				Extremely dissatisfied	Adequately satisfied	Moderately satisfied	Extremely satisfied	Moderately dissatisfied	Moderately dissatisfied	Adequately satisfied	Extremely satisfied	Adequately satisfied	Adequately satisfied	Probably false	Definitely false	Probably true	Definitely true	Probably true	Probably true
anonymous	EN	Female	White	Professional degree	More than $150,000	Forest Raby	My child	3-5 years ago	Suicide		18-24	Yes	Psychiatric (i.e. antidepressants, sleep aids, anti-anxiety meds, antipsychotics)	Ativan since the death, only rarely now. Melatonin since the death 2-3x/week	Married	Adequate	Empathy, able to share with others when I’m feeling sad and why	Family,Friends,Counselors/therapists		Listening. Remembering.	Family,Friends,Colleagues,Faith community,Neighbors		“Ghosting” and distancing. Judgements. People not remembering birthdays, etc.	With my spouse. He’s the only one who knows what it was like to lose Forest as a son.	Not sure. The distancing has likely been more on my part.		Adequately satisfied		Extremely satisfied	Moderately dissatisfied	Adequately satisfied			Adequately satisfied	Adequately satisfied	Moderately dissatisfied	Moderately dissatisfied	Moderately dissatisfied	Moderately dissatisfied		Adequately satisfied	Adequately satisfied	Moderately satisfied	Probably false	Definitely false	Definitely true	Definitely true	Definitely true	Definitely true
anonymous	EN	Male	White	4 year degree	$100,000 - $149,999	Bernie	My parent	1-3 years ago	Other	Stroke	Over 70	Yes	Psychiatric (i.e. antidepressants, sleep aids, anti-anxiety meds, antipsychotics),Cholesterol lowering medications	Xanax-one week, Lipitor -started taking after my dad died 2 years ago	Married	Adequate	People you can on in hard times and they don't mind.	Family,Friends,Faith community		A few people told me what my dad meant to them because he impacted a lot of people. Some friends came to the funeral who didnt even know my dad, just to show support and respect. Also my mom's pastor came several times to the hopsitla to pray with her and give suport, which she needed..	Family,Friends,Colleagues		Various people didnt show up to the funeral or didnt say anything supportive	With my family. My mom, sibs, and wife especially.	I don't know.	Extremely satisfied	Adequately satisfied			Moderately satisfied							Moderately satisfied	Adequately satisfied					Adequately satisfied	Definitely false	Definitely false	Probably false	Probably true	Probably true	Definitely true
anonymous	EN	Male	White	Some college	$70,000 - $79,999	Caitlyn	My child	Within the last year	Homicide		18-24	Yes	Psychiatric (i.e. antidepressants, sleep aids, anti-anxiety meds, antipsychotics)	Ambien 2-3 years. , Prozac 3 months	Married	Poor	Support from friends, family and the community. Also support from the justice system to obtain justice.	Family		Being there listening, checking on me	Friends,Colleagues,Neighbors		Disappearing. No calls no visits. Having to fight the DA to even get a trial for the murderer.	Options of Morganton.	Call, talk be there.				Moderately satisfied	Moderately satisfied				Extremely dissatisfied	Moderately dissatisfied	Moderately dissatisfied	Adequately satisfied	Moderately dissatisfied	Extremely dissatisfied	Moderately satisfied		Moderately dissatisfied		Probably false	Probably true	Definitely false	Definitely true	Definitely false	Probably true
anonymous	EN	Female	White	2 year degree	$100,000 - $149,999	Alexander	My child	1-3 years ago	Suicide		18-24	Yes	Psychiatric (i.e. antidepressants, sleep aids, anti-anxiety meds, antipsychotics),Heart medications	Wellbutrin one year. Atenolol 20 years. Losartan and HCTZ 3 months	Married	Adequate	Family support. All of my friends disappeared from my life.	Family,Counselors/therapists		Just being with me on the bad days.	Friends,Faith community,Neighbors		Telling me he is in a better place. Time heals all wounds etc.	Family gatherings	Acknowledge the loss										Extremely satisfied	Moderately dissatisfied	Moderately satisfied	Moderately dissatisfied	Adequately satisfied	Adequately satisfied	Moderately satisfied	Moderately dissatisfied	Extremely satisfied	Definitely false	Probably true	Probably true	Probably true	Probably true	Probably true
anonymous	EN	Female	White	Professional degree	More than $150,000	Leaf	My child	More than 5 years ago	Perinatal death related causes		Stillborn to 3	No			Partnered	Adequate	The freedom to not have to pretend to be ok	Family,Counselors/therapists		Willingness to listen	Family,Friends		The pressure to be over it or better	In nature and alone and with my partner and sister	Gain a better understanding of grief	Moderately satisfied	Extremely dissatisfied		Extremely satisfied						Extremely satisfied		Moderately satisfied	Moderately dissatisfied	Extremely dissatisfied	Extremely satisfied		Adequately satisfied	Extremely satisfied	Definitely false	Definitely false	Probably true	Definitely true	Definitely true	Definitely true
anonymous	EN	Female	White	4 year degree	$100,000 - $149,999	Jasper	My child	More than 5 years ago	Perinatal death related causes		Stillborn to 3	No			Married	Good	Having people who i know will listen when i need them	Family,Friends		Just listening without judgment. Saying his name	Friends,Faith community		Ceasing contact because they were uncomfortable	My home with my husband and son	Even though its been a while im still not always ok. Check in at major dates	Moderately satisfied	Extremely satisfied	Adequately satisfied		Extremely dissatisfied					Adequately satisfied		Extremely satisfied	Moderately satisfied		Adequately satisfied		Moderately satisfied	Extremely satisfied	Definitely false	Definitely false	Definitely true	Definitely true	Probably true	Definitely true
anonymous	EN	Female	White	Professional degree	$50,000 - $59,999	Stan Avans	My parent	3-5 years ago	Illness or disease		56-70	No			Married	Adequate		Family,Friends		Listening, understanding, affection				In my home or in my family’s homes. They understand.			Extremely dissatisfied		Extremely satisfied	Extremely satisfied			Extremely satisfied			Extremely satisfied	Extremely satisfied	Moderately satisfied						Definitely false	Definitely false	Probably true	Definitely true	Definitely true	Definitely true
anonymous	EN	Female	White	Some college	$50,000 - $59,999	Levi	My child	Within the last year	Accident		18-24	Yes		Pantoloc 2weeks (reflux/possible stomach ulcer)	Separated	Adequate	Non judgemental listening	Family,Friends,Colleagues,Support groups,Other	Online resources	Just listening	Family,Friends,Colleagues,Neighbors		Judgement, advice, grief comparison, "I know, I lost..."	Other parents experiencing child loss ~ "they simply get it"	Education, truly listen when I tell them what is helpful and what isn't	Extremely satisfied	Extremely satisfied	Adequately satisfied	Moderately dissatisfied		Adequately satisfied			Adequately satisfied	Adequately satisfied		Moderately dissatisfied	Adequately satisfied	Moderately dissatisfied	Adequately satisfied	Moderately satisfied	Moderately dissatisfied	Adequately satisfied	Probably true	Definitely false	Probably false	Probably false	Probably false	Probably true
anonymous	EN	Female	White	High school graduate	$10,000 - $19,999	Richard Allen Fudge	My child	More than 5 years ago	Illness or disease		Stillborn to 3	Yes	Psychiatric (i.e. antidepressants, sleep aids, anti-anxiety meds, antipsychotics),Pain medications,Thyroid		Divorced	Adequate	Being able to talk about him, his death and how it affects me still.	Family,Friends,Counselors/therapists		Sharing and good communication	Family,Friends,Other	Partners	Unwilling to listen and acknowledge my grief	Therapy and in my Grief Page	Don't isolate me	Moderately satisfied	Adequately satisfied		Extremely satisfied	Extremely satisfied	Extremely dissatisfied			Extremely dissatisfied	Moderately satisfied	Extremely satisfied	Moderately dissatisfied	Moderately dissatisfied	Moderately dissatisfied	Extremely satisfied			Extremely satisfied	Definitely true	Probably true	Definitely false	Probably true	Probably false	Probably true
anonymous	EN	Male	White	High school graduate	$50,000 - $59,999	Erica Lynn Richardson	My child	More than 5 years ago	Unknown/undetermined		25-40	Yes	Heart medications,Pain medications,Cholesterol lowering medications		Married	Good		Friends			Family																							Definitely true	Definitely true	Probably false	Definitely false	Definitely false	Probably true
anonymous	EN	Male	White	4 year degree	$40,000 - $49,999	Alla Lora Moore	My child	More than 5 years ago	Other	Heroin	18-24	Yes	Psychiatric (i.e. antidepressants, sleep aids, anti-anxiety meds, antipsychotics)	Aderol 1 year mirtazapine 1 year	Divorced	Poor	Helping fellow people deal with a horrific loss	Friends		Others with common experience sharing ways to cope	Family,Neighbors		Silence from Family. Where were/are they?	Don’t have that luxury anywhere	Talk often									Adequately satisfied								Adequately satisfied	Extremely satisfied	Probably true	Probably true	Definitely false	Probably true	Probably false	Probably true
anonymous	EN	Female	White	Some college	$30,000 - $39,999	J.R. Aycock	My child	More than 5 years ago	Illness or disease		25-40	Yes	Psychiatric (i.e. antidepressants, sleep aids, anti-anxiety meds, antipsychotics)	Cymbalta-4 years	Single	Poor	People who are there for me to support me during my grief, during the rest of my life.	Faith community,Support groups,Counselors/therapists		Sitting with me, listening to be, reaching out to check on me	Family,Friends,Colleagues		Never mentioning my son, not asking how I am, not remembering him on special dates, holidays etc.	In support groups and around other grieving parents.	In support groups and around other grieving parents.	Moderately dissatisfied			Extremely satisfied		Moderately satisfied	Extremely satisfied		Moderately satisfied	Extremely satisfied	Extremely satisfied	Extremely dissatisfied	Moderately dissatisfied		Moderately satisfied				Probably true	Definitely true	Probably false	Probably false	Probably true	Probably false
anonymous	EN	Female	White	Professional degree	$90,000 - $99,999	Sean McCarty	My child	More than 5 years ago	Accident		18-24	No			Divorced	Good	without it I would be dead. There is no way I would survive this alone.	Family,Friends,Colleagues		Allowing me to talk about my son. Not being afraid to share memeories bout my son. Understanding that I am now a different person & trying to accept me for who I am now & the decisions I make following such a profound loss.	Family,Friends,Colleagues,Counselors/therapists		Family/friends who are uncomforatble talking about my son in my company or ackowledging his birthday or the day he died. A therapist who forgot my story after I shared some deep stuff (she had the wrong chart & thought I was her substance abuse client). family saying "are we still memorializing this" when I used ritual on certain holidays, & so much more.	Home, alone with my dog or on a walk with my dog	They could help by understanding the importance & helping me to include my son in our lives. Inclusion is the only way for me to make new memories of my son.	Extremely satisfied			Moderately satisfied	Extremely satisfied	Extremely dissatisfied	Extremely dissatisfied		Extremely dissatisfied	Moderately dissatisfied	Moderately satisfied	Moderately satisfied	Moderately satisfied	Moderately dissatisfied	Adequately satisfied	Adequately satisfied	Moderately dissatisfied	Extremely satisfied	Definitely false	Definitely false	Probably true	Probably true	Probably true	Probably true
anonymous	EN	Female	White	Doctorate	More than $150,000	Taigo	My child	1-3 years ago	Unknown/undetermined		Stillborn to 3	No			Married	Excellent	Friends, family, community communicating their condolences, offering any help, grieving with us, acknowledging the loss of our child, sending cards and gifts.	Family,Friends,Colleagues,Support groups,Counselors/therapists,Other	The palliative care team at the children’s hospital, the neurologist who provided care for Taigo.	Texts, calls, emails, gifts, sending cards, sending memorial gifts for his birthday and Christmas.	Family,Friends,Colleagues		Not mentioning the loss. Criticizing how we are grieving. Giving us advice on how to grieve. Saying that we don’t care about how others are feeling because we’re grieving. Being overly attentive, texting too often. Suggesting that having more children heals the grief or helps. Suggesting that one can heal from child loss or have closure.	At home. My husband can empathize because he too experienced the loss of our child. He and I feel completely comfortable talking about our child and the loss. He is used to me crying and is not uncomfortable with my publicly grieving. With my Mom and sisters because they talk about Taigo and the loss openly and freely and don’t seem to be uncomfortable with it. With my closest friends, because th…	Ask how we’re doing with our grief/check in specifically about our grieving process. Talk about Taigo. Talk about when he was alive. Be curious and listen openly about my experience with grief and loss. Hugs. Be present with me when I cry and grieve.	Extremely satisfied	Extremely satisfied	Extremely satisfied	Extremely satisfied	Extremely satisfied	Extremely satisfied		Extremely satisfied	Moderately satisfied	Extremely satisfied		Extremely satisfied	Extremely satisfied	Extremely satisfied	Adequately satisfied		Extremely satisfied		Definitely false	Definitely false	Probably false	Definitely true	Probably true	Definitely true
anonymous	EN	Male	White	4 year degree	$50,000 - $59,999	Erin Huizen	My spouse/partner	3-5 years ago	Illness or disease		25-40	Yes	Psychiatric (i.e. antidepressants, sleep aids, anti-anxiety meds, antipsychotics)	Medical Marijuana about 2 years	Married	Adequate	Checking in, being available to talk, remembering important dates	Family,Friends,Support groups		Physical presence, words, remembering dates	Family,Friends,Faith community		Distant, insensitive comments, forgetting me	Around others who have experienced death. Because they seem to have an understanding of what I am going through.	Ask how I'm doing. Ask how my son is doing. Remember important dates.	Moderately satisfied	Extremely satisfied	Moderately dissatisfied	Moderately dissatisfied	Moderately dissatisfied		Moderately dissatisfied	Moderately dissatisfied		Extremely satisfied	Moderately dissatisfied	Adequately satisfied	Adequately satisfied	Adequately satisfied		Adequately satisfied	Extremely satisfied		Definitely false	Probably false	Probably false	Definitely true	Probably true	Probably true
anonymous	EN	Female	White	High school graduate	$50,000 - $59,999	Jonathan Johnston	My child	3-5 years ago	Other		25-40	No			Partnered	Poor		Family,Friends,Faith community,Neighbors,Support groups		Holding space				My advocacy group					Extremely satisfied	Extremely satisfied		Moderately dissatisfied		Extremely dissatisfied										Definitely false	Definitely false	Probably false	Definitely true	Definitely true	Definitely true
anonymous	EN	Female	Other	4 year degree	$90,000 - $99,999	Sasha and Kyle	My child	More than 5 years ago	Accident		18-24	Yes	Psychiatric (i.e. antidepressants, sleep aids, anti-anxiety meds, antipsychotics)		Married	Good	Important..support	Family		Talking about my loss both my children	Support groups,Counselors/therapists		Not understanding loss and cannot relate	Family. Free talk	Be patient and understanding and allow me to talk about my children without becoming impatient with me	Moderately satisfied	Moderately satisfied	Extremely dissatisfied	Extremely satisfied	Adequately satisfied	Extremely dissatisfied	Moderately dissatisfied		Extremely dissatisfied	Extremely dissatisfied	Extremely dissatisfied	Extremely satisfied	Extremely satisfied	Moderately dissatisfied	Adequately satisfied	Moderately dissatisfied	Moderately dissatisfied	Extremely satisfied	Probably true	Probably false	Probably true	Probably true	Probably false	Probably false
anonymous	EN	Female	White	Professional degree	$60,000 - $69,999	Lion	My child
anonymous	EN	Female	White	4 year degree	More than $150,000	Christopher Mark Stull	My child	More than 5 years ago	Other	Passed away sleeping	25-40	Yes	Psychiatric (i.e. antidepressants, sleep aids, anti-anxiety meds, antipsychotics)	Lexapro	Married	Good	Friends , family , neighbors , books, on line reading	Family		Visits , calls, memorable gifts Meals , Facebook pages			I have felt my sons large group of friends have not been supportive at all,	Definitely my siblings and their spouses , my daughter and son in law , other friends who have recently lost someone	Not sure , maybe chat rooms		Extremely satisfied								Extremely satisfied		Extremely satisfied	Extremely satisfied	Extremely satisfied			Extremely satisfied	Extremely satisfied	Definitely false	Definitely false	Definitely true	Probably true	Definitely true	Definitely true
anonymous	EN	Female	White	Professional degree	$100,000 - $149,999	Karl	My child	1-3 years ago	Illness or disease		25-40	Yes	Psychiatric (i.e. antidepressants, sleep aids, anti-anxiety meds, antipsychotics),Thyroid	lexipro, wellbrutrin, clonazapan, thyroid medication, anastrozole, vitamins	Married	Poor	people being able to be comfortable being around and talking about grief or my loved one	Family,Friends,Counselors/therapists		a hug, letting me talk, being present if I mention his name, remembering aniversaries	Friends,Faith community,Neighbors		platitudes, changing subject if I mention my loved one, looking away if I talk about him	around my nucear family memories, my home, with certain friends	be present with me if I'm upset with a memory or just missing him						Adequately satisfied				Extremely satisfied		Adequately satisfied	Adequately satisfied	Moderately dissatisfied	Extremely satisfied	Adequately satisfied	Adequately satisfied	Adequately satisfied	Probably false	Probably false	Probably false	Probably true	Probably false	Probably true
anonymous	EN	Female	Black or African American	2 year degree	$50,000 - $59,999	Shiloh Noel	My child	More than 5 years ago	Perinatal death related causes		Stillborn to 3	No			Married	Very poor	Tangible resources toward trauma, healthy functioning, grief and rest	Other	Self seeking online community	Being able to speak with those who can relate	Family,Friends,Colleagues,Counselors/therapists		Not talking about it	The hospital community where i have birth, where she passed away.	Be active about their own research on my loss, regardless of how long its been. Or even passing informatiom on about events and causes.	Moderately satisfied	Adequately satisfied	Moderately dissatisfied		Moderately satisfied			Extremely satisfied		Adequately satisfied		Extremely dissatisfied	Extremely dissatisfied	Extremely dissatisfied	Adequately satisfied		Extremely dissatisfied	Moderately satisfied	Probably false	Probably true	Probably true	Definitely false	Probably true	Definitely false
anonymous	EN	Male	White	2 year degree	$20,000 - $29,999	Lindsey	My spouse/partner	More than 5 years ago	Illness or disease		41-55	Yes	Psychiatric (i.e. antidepressants, sleep aids, anti-anxiety meds, antipsychotics),Cholesterol lowering medications	Zoloft 6 years	Widowed	Good		Family,Support groups,Counselors/therapists						At home. Our kids are still here			Extremely dissatisfied		Extremely satisfied						Extremely satisfied		Extremely satisfied							Definitely true	Definitely false	Definitely true	Definitely true	Definitely true	Definitely true
anonymous	EN	Female	White	Some college	$50,000 - $59,999	Francile	My parent	1-3 years ago	Other		Over 70	Yes	Psychiatric (i.e. antidepressants, sleep aids, anti-anxiety meds, antipsychotics),Thyroid
anonymous	EN	Female	Other	Some college	$10,000 - $19,999	Linda	My parent	More than 5 years ago	Illness or disease		41-55	No			Single	Adequate	Having family, friends or social associates to support you.	Family		Being told my loved one loved me.	Friends,Faith community		Being told my loved one died for a reason and God has a plan.	At home. Alone.	I dont know.					Extremely dissatisfied						Extremely dissatisfied	Adequately satisfied	Adequately satisfied					Adequately satisfied	Probably true	Probably true	Probably false	Probably false	Probably true	Probably false
anonymous	EN	Female	White	Some college	More than $150,000	Braden	My child	Within the last year	Other		18-24	No			Married	Good	Empathy, compassion and available. Mostly positive with the exception of my boss at work	Family,Friends,Neighbors,Support groups		Phone calls, messages, texts, invitations, time spent with me listening	Family,Friends,Colleagues		My husband's family members don't ask how I am doing and don;t mention Braden's name or our loss. Some friends have not spoken to us. My boss acts like I should be over it	Most of my friends and family	I guess just listen and try not to offer advice or ask if I am getting "help"				Extremely satisfied	Moderately dissatisfied		Extremely dissatisfied		Extremely dissatisfied		Extremely dissatisfied	Adequately satisfied	Extremely satisfied	Moderately satisfied	Extremely satisfied	Moderately dissatisfied	Moderately dissatisfied	Extremely satisfied	Definitely false	Probably false	Probably true	Probably false	Probably true	Definitely true
anonymous	EN	Female	White	4 year degree	$50,000 - $59,999	Leone	My parent	Within the last year	Other	Mother died of renal failure due to old age.	Over 70	Yes	Pain medications	Methotrexate, prednisone, 10 years	Single	Excellent	Providing a shoulder to shoulder to cry on, a sounding board, or help with tasks connected with the deceased, someone to have fun with and talk to about the person I miss.	Family,Friends,Colleagues		Checking in						Extremely satisfied	Extremely satisfied		Extremely satisfied				Extremely satisfied				Extremely satisfied	Extremely satisfied				Moderately satisfied	Extremely satisfied	Definitely false	Probably true	Probably true	Probably true	Definitely true	Definitely true
anonymous	EN	Female	White	Some college	$100,000 - $149,999	Steven	My child	More than 5 years ago	Perinatal death related causes		Stillborn to 3	Yes	Psychiatric (i.e. antidepressants, sleep aids, anti-anxiety meds, antipsychotics),Cholesterol lowering medications	Bupropion 5 years, sertraline 3 years, cholestyramine 8 years, adderall 1 month	Married	Very poor	Emotional support	Other	I don't talk about it anymore, after years of no support	Listen	Family,Friends,Faith community,Neighbors		God's will, he's in a better place, etc	Therapist	Listen without judgement	Moderately dissatisfied	Extremely dissatisfied		Adequately satisfied	Extremely dissatisfied	Moderately dissatisfied				Moderately satisfied	Extremely dissatisfied	Extremely dissatisfied	Extremely dissatisfied	Extremely dissatisfied			Extremely dissatisfied	Extremely satisfied	Probably false	Probably true	Definitely false	Probably false	Probably false	Definitely false
anonymous	EN	Female	White	Some college	$100,000 - $149,999	Joel	My child	More than 5 years ago	Accident		25-40	No			Married			Family,Friends			Friends
anonymous	EN	Male	White	2 year degree	More than $150,000	Luke	My child	3-5 years ago	Other	Accidental drug overdose	18-24	No			Married	Poor	Friends or Family who are really there for you, in your grief.	Friends,Support groups,Counselors/therapists		Our friends brought a meal each day for the first 3 months	Family,Colleagues,Neighbors		Close family not communicating shortly after and other family deciding we should be over our grief within a year	Compassionate Friends, we are all in the same position, trying to help eachother	People just need to ask how you are doing and be prepared to listen.				Extremely satisfied					Extremely dissatisfied	Extremely satisfied		Moderately dissatisfied	Adequately satisfied	Extremely dissatisfied		Extremely satisfied	Moderately dissatisfied		Probably false	Definitely true	Definitely false	Definitely false	Probably false	Probably false
anonymous	EN	Female	White	High school graduate	$90,000 - $99,999	Isaac	My child	More than 5 years ago	Perinatal death related causes		Stillborn to 3	No			Divorced	Very poor	It means more than anything to me... my family and I have no contact	Friends,Faith community		Physical touch	Family		Ignoring my child died	Church and with friends... they actually listen and empathize	They could pick up the phone more	Extremely satisfied	Adequately satisfied									Extremely satisfied	Extremely dissatisfied	Extremely satisfied					Extremely satisfied	Probably true	Definitely true	Probably false	Probably true	Definitely true	Definitely true
anonymous	EN	Male	White	Some college	$10,000 - $19,999	Shawn Michael Phelps.	My child	More than 5 years ago	Suicide		12-17	Yes	Psychiatric (i.e. antidepressants, sleep aids, anti-anxiety meds, antipsychotics),Pain medications,Cholesterol lowering medications	Taken every anti depressant on market. Most anti psychotics too	Divorced	Poor	Being there just knowing someone is there words are really useless and mainly said to make them feel better cause in the midst of death especially a tragic death you hear nothing and feel even less.	Other	My veteran community	As I said very little in way of words. Just to look in the face of my brother veteran and he would know time to go for walk. So many people there to try to help and even in those circumstances you can't be rude he just looked in my eyes and knew time to get you the f*** out of here for a minute.	Family,Friends,Faith community,Support groups,Counselors/therapists		Nothing really. I am no stranger to death and dying my mom was murdered also. I am Vietnam vet. People just want to do right and be there I think buying trying to be there for you just say the wrong things. I have learned the worst thing to say and do is "I know what your feeling" then go into a death you have experienced. Just a touch on the shoulder letting you know there there is all that's ne…	With my veteran community.	Like I said words aren't I my opinion needed especially immediately after the death. A touch, a hug is really what I needed. But I was one who had to hold together and I truthfully believe I am the one left the most scared. My mom found him so she was very bad shape. Her church family came immediately must have had 75 people in her house. I was in shock but had to do everything had to keep it tog…	Adequately satisfied		Moderately dissatisfied	Extremely satisfied	Moderately satisfied	Extremely dissatisfied	Moderately dissatisfied		Moderately satisfied	Moderately satisfied	Moderately satisfied	Adequately satisfied	Moderately satisfied	Moderately satisfied	Moderately satisfied	Moderately dissatisfied	Adequately satisfied	Extremely satisfied	Definitely true	Definitely true	Definitely false	Definitely false	Definitely false	Definitely false
anonymous	EN	Male	White	4 year degree	$100,000 - $149,999	Carson John	My child	1-3 years ago	Other	Birth Defect	Stillborn to 3	No			Married	Adequate	Family and Friends	Friends		Checking on me to see if I was ok... willing to listen and let me talk thru my pain	Family		Some family just offered no support	Church with my faith	Just listen to my feelings and not judge	Extremely satisfied	Extremely satisfied		Extremely satisfied	Moderately satisfied					Extremely satisfied	Extremely satisfied	Extremely dissatisfied	Extremely satisfied		Extremely satisfied			Extremely satisfied	Definitely false	Definitely false	Definitely false	Definitely true	Definitely true	Definitely true
anonymous	EN	Female	White	Some college	More than $150,000	Marc	My child	3-5 years ago	Accident		25-40	Yes	Psychiatric (i.e. antidepressants, sleep aids, anti-anxiety meds, antipsychotics)	Tamazepam - 3 Years - Sleep aid	Partnered	Good	Support from friends and family with my grief	Family,Friends,Counselors/therapists		People who will just listen	Family,Friends		Those who just think you are ok now.	Grief counselor, close friends	By realizing that just because I show strength I’m still not ok.	Extremely satisfied	Extremely satisfied		Extremely satisfied			Extremely satisfied			Extremely satisfied	Moderately satisfied	Moderately satisfied	Moderately satisfied	Extremely satisfied	Extremely satisfied	Extremely satisfied	Extremely satisfied		Definitely false	Definitely false	Probably true	Probably true	Definitely true	Definitely true
anonymous	EN	Female	White	Some college	$20,000 - $29,999	Kyle.	My child	More than 5 years ago	Accident		Stillborn to 3	No			Divorced	Poor	Family and friends being there for u	Family		Every year my neice calls ask me how im doing on his birthday and heaven date	Family		Just acting like they dont care having parties at the pool on his heaven date and not even remembering him	Around myson and niece cuz they act llike they care	Just to remember his death				Extremely satisfied	Extremely satisfied	Extremely satisfied			Moderately satisfied		Moderately satisfied	Moderately dissatisfied	Adequately satisfied	Moderately satisfied				Extremely satisfied	Probably true	Probably true	Probably true	Probably false	Probably true	Probably true
anonymous	EN	Male	White	High school graduate	More than $150,000	Luke Scott	My sibling	3-5 years ago	Other	Substance abuse	18-24	No			Single	Good	Openness and acceptance of the grief	Family,Friends,Counselors/therapists		Meditation and spiritual therapy			Suggestions of prescription drugs	Wherever I feel grounded, can be anywhere	Address it more often, it’s not taboo you can bring it up				Extremely satisfied			Extremely dissatisfied		Extremely dissatisfied	Moderately satisfied		Moderately satisfied	Adequately satisfied							Definitely false	Probably true	Definitely true	Probably false	Probably true
anonymous	EN	Female	White	High school graduate	$90,000 - $99,999	Brooke	My child	More than 5 years ago	Suicide		18-24	No			Married	Adequate	Remembering my daughter and allowing me to talk about her	Family		Remembering her on her birthday									Adequately satisfied		Moderately dissatisfied	Moderately dissatisfied		Moderately dissatisfied	Moderately satisfied		Adequately satisfied	Adequately satisfied		Extremely satisfied		Adequately satisfied	Extremely satisfied	Probably false	Definitely true	Definitely false	Probably false	Probably false	Probably false
anonymous	EN	Female	White	2 year degree	$20,000 - $29,999	Annie	My sibling	More than 5 years ago	Accident		3-11	No			Married	Poor	Family and friends who take active involvement in discussing the situation, knowing and caring about your well-being, and lovingly intervening when you are not doing well.	Friends,Counselors/therapists		Asking questions. Paying attention. Knowing the details. Demonstrating love and care. Tolerating the very difficult feelings without trying to whitewash them away.	Family,Colleagues,Faith community,Neighbors		Going dark & silent, ignoring the situation, not talking about it at all. Making stupid and inconsiderate comments. Quickly shutting down the conversation. Isolating from each other. Mean-ness.	With some therapists. With friends who have also suffered loss and understand grief.	Have the courage to talk about it; listen carefully; do not use religion or other altruisms to shut down the conversation or the associated feelings. Reach out and show care for the other people affected. Ask them questions, listen and respond thoughtfully and caringly to the answers. Put in place actions of care (making food; gifts; physical touch; checking in regularly).				Extremely dissatisfied	Extremely dissatisfied				Extremely dissatisfied	Moderately satisfied	Extremely dissatisfied	Extremely dissatisfied	Extremely satisfied				Moderately dissatisfied		Probably false	Definitely false	Definitely false	Probably true	Definitely true	Definitely true
anonymous	EN	Female	White	Professional degree	More than $150,000	Richard	My child	Within the last year	Unknown/undetermined		25-40	Yes	Psychiatric (i.e. antidepressants, sleep aids, anti-anxiety meds, antipsychotics)
anonymous	EN	Male	White	High school graduate	$50,000 - $59,999	John Joseph Burns	My child	3-5 years ago	Other		18-24	Yes	Heart medications,Pain medications,Cholesterol lowering medications	Plavix xanax trintillex creastor bysolic heart meds 9 years anxiety 4 years	Divorced	Good	Meeting's with parents who lost their child	Friends,Support groups		Meeting's	Counselors/therapists		Legal system	Meeting's and friends they know me			Moderately satisfied		Extremely satisfied				Moderately dissatisfied	Extremely dissatisfied	Moderately dissatisfied			Adequately satisfied		Moderately satisfied	Extremely satisfied	Adequately satisfied		Definitely false	Probably false	Probably true	Probably true	Definitely true	Probably true
anonymous	EN	Female	White	Doctorate	More than $150,000	Kaylee Dudley	My child	More than 5 years ago	Perinatal death related causes		Stillborn to 3	No
anonymous	EN	Female	White	Some college	$40,000 - $49,999	Joshua	My child	1-3 years ago	Suicide		12-17	No			Married	Adequate	Understanding that grief has no time frame , just " be there "	Friends,Colleagues,Counselors/therapists		Simply including me , messages , dinner	Family,Friends		" you need to get over this " , " why are you grieving like this ?"	My new job , they went above and beyond , literally got to choose what i am most comfortable with and i have adjusted hours for therapy	Just accept me for who i am , a bereaved parent		Extremely satisfied		Extremely satisfied		Extremely dissatisfied			Moderately dissatisfied	Extremely satisfied		Moderately dissatisfied	Adequately satisfied	Moderately satisfied	Moderately satisfied		Extremely satisfied	Extremely satisfied	Definitely false	Definitely false	Probably false	Definitely true	Probably true	Probably true
anonymous	EN	Female	White	Professional degree	$20,000 - $29,999	Boris	My spouse/partner	1-3 years ago	Suicide		25-40	Yes	Psychiatric (i.e. antidepressants, sleep aids, anti-anxiety meds, antipsychotics)	Lexapro, 1 year	Single	Good	Friends and family reaching out and spending time with me, offering to do things I need, engaging me in activities, asking about how I am doing	Friends,Counselors/therapists		Offering to spend time together or do a task with me, like take me to a therapy appointment or to do a death-related task; allowing me to not be "ok" and just listen or be with me without trying to fix or change anything	Faith community		Not reaching out or saying anything, telling me to see the bright side or the silver linings	One-on-one with friends in my home or their home or a community space	Reaching out more, especially on hard dates or times of year, offering to do something one-on-one		Moderately dissatisfied	Adequately satisfied	Moderately satisfied	Adequately satisfied	Adequately satisfied			Moderately dissatisfied	Moderately satisfied	Adequately satisfied	Adequately satisfied	Moderately satisfied	Moderately dissatisfied	Moderately satisfied	Moderately satisfied	Adequately satisfied	Extremely satisfied	Probably false	Probably false	Probably false	Probably true	Probably true	Probably true
anonymous	EN	Male	White	4 year degree	$90,000 - $99,999	Dalton Wohlfeil-Watson	My child	1-3 years ago	Suicide		18-24	No			Divorced	Very poor	Reaching out, hope driven, meetings and casual events	Support groups,Counselors/therapists		Hugs, being a non judgmental ear, meeting with someone who has gone through the same tragedy.	Family,Friends,Colleagues,Faith community,Neighbors		Isolated from all	Group meetings, and individual survivors who empathize	Bring themselves, listen, they need to learn what not to say or what and how to say things	Adequately satisfied	Moderately dissatisfied		Moderately dissatisfied	Extremely dissatisfied	Moderately dissatisfied	Adequately satisfied		Adequately satisfied	Moderately satisfied	Extremely dissatisfied	Extremely dissatisfied	Moderately dissatisfied	Moderately dissatisfied	Adequately satisfied	Moderately satisfied	Extremely dissatisfied	Moderately satisfied	Probably false	Definitely true	Definitely false	Definitely false	Probably false	Definitely false
[truncated: 20 more columns]
